# Supplementary material for: Tuning proton-coupled electron transfer by crystal orientation for efficient water oxidization on double perovskite oxides
Source: Nat Commun. 2020 Aug 27;11:4299. doi: 10.1038/s41467-020-17657-9 (PMC7453016; doi:10.1038/s41467-020-17657-9)
Supplement: Supplementary file 2 — Source Data [file 41467_2020_17657_MOESM2_ESM.xlsx]

## Sheet: Figure 1a-d
a			b			c			d
10.0001	2.30103		9.9997	1.93308		9.99945	2.0202		9.99985	2.09276
10.0008	1.93308		10.0004	1.8819		10.0003	2.0202		10.0009	2.20927
10.0039	2.0202		10.0036	2.09276		10.0032	2.09276		10.0053	1.97882
10.0092	1.97882		10.0095	2.18293		10.0078	2.25758		10.0123	2.30103
10.0149	2.20927		10.0156	2.20927		10.0141	1.75694		10.0195	2.30103
10.0205	2.23409		10.0212	1.75694		10.0209	2.20927		10.0264	2.15491
10.0264	2.20927		10.0266	2.0202		10.027	1.58092		10.0333	2.09276
10.0324	2.27985		10.0322	2.25758		10.0326	2.05801		10.0404	2.18293
10.0384	2.18293		10.0382	2.12496		10.0383	1.75694		10.0477	2.05801
10.0442	2.12496		10.044	2.05801		10.044	1.93308		10.0546	2.25758
10.0497	2.05801		10.0497	1.93308		10.0498	2.18293		10.0614	2.05801
10.0539	2.15491		10.0551	2.05801		10.054	2.30103		10.0686	1.97882
10.0581	2.30103		10.0607	2.27985		10.0583	2.30103		10.0753	2.12496
10.0639	2.12496		10.0665	2.09276		10.0642	2.23409		10.0822	2.09276
10.0696	2.18293		10.0723	2.25758		10.0702	2.05801		10.0896	2.0202
10.0751	1.97882		10.0782	2.09276		10.0761	2.23409		10.0968	2.0202
10.0805	2.15491		10.0838	2.25758		10.0815	2.15491		10.1038	1.8819
10.0862	2.15491		10.0894	2.20927		10.087	1.8819		10.1106	2.05801
10.0922	2.20927		10.095	2.12496		10.0928	2.09276		10.1174	2.20927
10.098	2.25758		10.1006	2.05801		10.0987	2.18293		10.1243	2.05801
10.1049	2.09276		10.1062	2.15491		10.1043	2.0202		10.1311	2.05801
10.1091	1.93308		10.1118	1.93308		10.1099	1.93308		10.1381	1.97882
10.1146	2.09276		10.1175	2.20927		10.1154	2.30103		10.145	2.12496
10.1203	2.05801		10.1232	1.97882		10.1212	2.12496		10.1502	1.75694
10.126	1.97882		10.1288	2.20927		10.1269	2.12496		10.1554	2.23409
10.1316	2.30103		10.1344	2.05801		10.1327	2.20927		10.1622	2.09276
10.1372	1.97882		10.1401	1.97882		10.1384	2.18293		10.1693	2.09276
10.1429	1.45591		10.1458	2.20927		10.1436	2.12496		10.1763	2.23409
10.1485	2.0202		10.1514	1.82393		10.1488	1.93308		10.1834	1.97882
10.1541	2.05801		10.1555	2.15491		10.1543	2.25758		10.1906	2.23409
10.1598	1.8819		10.1603	2.15491		10.1605	2.18293		10.1975	1.82393
10.1654	2.05801		10.1665	2.12496		10.1665	2.05801		10.2043	1.8819
10.1708	1.8819		10.1721	1.97882		10.1723	2.34054		10.2112	2.25758
10.175	2.18293		10.1776	2.05801		10.1777	1.97882		10.2184	2.09276
10.1796	2.0202		10.1832	2.25758		10.1831	1.67779		10.2252	2.05801
10.1854	1.97882		10.1888	2.05801		10.1887	2.18293		10.2321	1.93308
10.1909	2.15491		10.1944	1.97882		10.1943	1.97882		10.2394	1.82393
10.1965	2.25758		10.1999	2.27985		10.1998	1.97882		10.2462	2.12496
10.2022	2.18293		10.2055	2.09276		10.205	2.12496		10.2531	2.18293
10.208	2.12496		10.2111	2.09276		10.2104	2.20927		10.2601	1.93308
10.2135	2.12496		10.2169	1.97882		10.2159	1.97882		10.267	1.97882
10.219	2.23409		10.2224	2.20927		10.2221	2.05801		10.2737	2.18293
10.2246	1.93308		10.228	2.12496		10.2281	2.09276		10.2805	2.20927
10.2301	2.20927		10.2336	2.0202		10.2336	1.97882		10.2874	2.32125
10.2357	1.8819		10.2392	2.15491		10.239	2.05801		10.2944	1.97882
10.2413	2.18293		10.2445	2.0202		10.2439	1.97882		10.3016	2.12496
10.247	1.97882		10.2501	2.23409		10.2494	1.8819		10.3086	2.09276
10.2525	1.93308		10.2558	2.09276		10.2553	2.20927		10.3151	2.05801
10.258	2.0202		10.2615	2.05801		10.2613	1.8819		10.3203	2.0202
10.2636	1.8819		10.2672	2.05801		10.267	2.20927		10.3256	2.25758
10.2693	2.09276		10.2725	2.09276		10.2723	2.23409		10.3323	2.30103
10.2735	2.12496		10.2781	2.27985		10.2778	2.0202		10.3392	2.0202
10.2776	2.09276		10.2838	2.09276		10.2833	2.05801		10.3464	2.23409
10.2832	2.05801		10.2895	1.93308		10.2891	1.8819		10.3539	2.15491
10.289	2.09276		10.2951	2.09276		10.2947	2.0202		10.3613	1.97882
10.2945	2.12496		10.3006	2.20927		10.3004	2.05801		10.3683	1.93308
10.3001	1.97882		10.3062	1.93308		10.3061	1.93308		10.3751	1.93308
10.3058	2.09276		10.3119	1.93308		10.3116	2.15491		10.3803	1.97882
10.3113	2.32125		10.3177	1.93308		10.317	2.15491		10.3856	2.18293
10.3168	2.30103		10.3233	2.15491		10.3226	2.05801		10.3923	2.09276
10.3225	2.09276		10.3288	1.93308		10.3285	2.23409		10.3993	2.0202
10.3283	1.97882		10.3343	1.97882		10.3341	2.18293		10.4061	2.12496
10.3339	2.23409		10.3399	2.23409		10.3398	2.12496		10.4128	2.0202
10.3395	1.82393		10.3456	2.12496		10.3453	1.8819		10.4199	2.05801
10.345	2.20927		10.3512	2.12496		10.3507	1.97882		10.4267	2.23409
10.3504	2.20927		10.357	2.0202		10.3549	2.30103		10.4334	2.05801
10.3561	2.05801		10.3629	2.05801		10.3592	1.67779		10.4403	1.93308
10.3617	2.05801		10.3686	1.93308		10.3647	2.15491		10.4473	2.12496
10.3674	2.05801		10.3742	2.20927		10.3703	2.15491		10.4541	2.09276
10.373	2.23409		10.3797	1.97882		10.3759	1.82393		10.4608	2.0202
10.3789	1.93308		10.3852	1.8819		10.3815	2.12496		10.4677	2.18293
10.3847	1.75694		10.3894	2.20927		10.3871	2.0202		10.4747	1.75694
10.3903	2.25758		10.3953	2.15491		10.3926	2.05801		10.4816	2.09276
10.3959	2.18293		10.3997	2.15491		10.3983	2.15491		10.4887	2.15491
10.4015	2.20927		10.4053	2.05801		10.404	2.12496		10.4956	2.18293
10.407	1.97882		10.4109	2.23409		10.4096	1.97882		10.5023	2.27985
10.4127	2.09276		10.4165	2.15491		10.4151	2.32125		10.5094	2.0202
10.4186	1.93308		10.4221	2.15491		10.4205	2.27985		10.5161	2.0202
10.4243	2.15491		10.4276	1.8819		10.426	2.09276		10.5229	2.25758
10.4299	2.05801		10.4332	1.8819		10.4316	2.09276		10.5299	2.0202
10.4355	1.8819		10.439	2.20927		10.4374	1.97882		10.5367	2.0202
10.4411	1.97882		10.4444	2.0202		10.443	2.23409		10.5434	2.18293
10.4467	2.05801		10.4501	2.20927		10.4487	2.23409		10.5506	1.97882
10.4523	2.25758		10.4558	2.0202		10.4541	2.23409		10.5564	2.05801
10.4579	2.05801		10.4613	1.82393		10.4585	1.8819		10.562	2.18293
10.4634	2.09276		10.4668	2.09276		10.4635	2.18293		10.5691	2.0202
10.469	1.97882		10.4724	2.18293		10.4693	2.12496		10.5759	2.05801
10.4746	2.15491		10.478	2.30103		10.4748	1.93308		10.5826	2.09276
10.4803	2.09276		10.4836	2.27985		10.4805	1.93308		10.5896	2.15491
10.4846	1.97882		10.4894	1.93308		10.4862	2.15491		10.5965	1.8819
10.4888	1.75694		10.495	2.15491		10.4917	2.15491		10.6033	1.97882
10.4943	2.0202		10.5005	2.09276		10.4972	2.09276		10.6102	2.20927
10.4999	2.12496		10.5061	2.18293		10.5027	1.82393		10.6171	1.97882
10.5054	2.0202		10.5116	1.93308		10.5084	2.18293		10.6239	1.82393
10.5113	2.18293		10.5159	1.8819		10.5141	2.20927		10.6308	1.8819
10.5172	2.05801		10.5215	1.93308		10.5199	2.25758		10.6378	2.27985
10.5227	2.12496		10.5272	2.09276		10.5255	2.18293		10.6447	2.20927
10.5283	1.97882		10.5339	1.75694		10.5309	1.8819		10.6515	1.97882
10.534	2.0202		10.538	2.05801		10.5363	2.0202		10.6587	2.09276
10.5382	2.25758		10.5423	2.0202		10.5417	1.97882		10.6655	2.05801
10.5424	2.12496		10.5479	2.12496		10.5475	2.05801		10.6722	2.09276
10.5481	2.0202		10.5536	2.25758		10.5534	2.12496		10.6792	1.97882
10.5536	2.12496		10.5597	2.20927		10.5591	2.25758		10.6861	1.97882
10.5591	2.23409		10.5658	2.09276		10.5646	2.09276		10.693	2.12496
10.5647	2.0202		10.5714	1.97882		10.5696	2.12496		10.7	2.0202
10.5704	2.18293		10.5771	1.97882		10.5751	2.0202		10.7069	2.09276
10.576	2.0202		10.5827	2.05801		10.5809	1.8819		10.712	2.18293
10.5814	2.09276		10.5882	1.8819		10.5868	2.09276		10.718	1.93308
10.5869	2.09276		10.5938	1.93308		10.5912	2.0202		10.7254	2.0202
10.5925	2.0202		10.5995	2.15491		10.5956	2.05801		10.732	1.97882
10.5983	2.05801		10.605	1.82393		10.6016	2.15491		10.739	2.09276
10.6039	2.32125		10.6106	1.93308		10.6076	1.8819		10.7457	2.05801
10.6095	2.0202		10.6161	2.15491		10.6133	1.93308		10.7526	2.09276
10.6151	2.09276		10.6218	1.97882		10.6188	1.8819		10.7598	2.15491
10.6205	2.12496		10.6274	2.20927		10.6243	2.09276		10.7666	2.20927
10.6261	2.05801		10.6329	1.82393		10.6297	2.09276		10.7733	2.12496
10.6318	1.75694		10.6386	2.09276		10.6352	2.05801		10.7802	2.0202
10.6374	2.15491		10.6442	2.09276		10.6409	1.97882		10.7869	1.8819
10.6429	2.23409		10.6499	2.09276		10.6466	1.97882		10.7937	2.15491
10.6486	2.15491		10.6553	2.23409		10.6522	2.12496		10.8006	2.27985
10.6542	2.05801		10.6608	2.09276		10.6579	2.09276		10.8077	2.09276
10.6599	2.0202		10.6664	2.0202		10.6635	2.05801		10.8146	2.05801
10.6655	2.05801		10.6721	2.18293		10.6675	2.15491		10.8213	2.12496
10.6709	2.0202		10.6778	2.23409		10.6747	2.12496		10.8282	1.97882
10.6766	2.12496		10.6831	2.15491		10.6797	2.32125		10.835	2.12496
10.6823	2.20927		10.6874	2.09276		10.6849	1.93308		10.8419	2.18293
10.6881	2.20927		10.6926	2.09276		10.6898	2.05801		10.8489	1.93308
10.6936	2.18293		10.6991	2.09276		10.6942	2.15491		10.8558	2.18293
10.6991	1.75694		10.7046	1.82393		10.6992	2.09276		10.8626	1.75694
10.7046	2.23409		10.7102	2.09276		10.7046	2.05801		10.8696	2.23409
10.7105	1.97882		10.7158	1.8819		10.7106	2.18293		10.8764	2.09276
10.7163	1.93308		10.7213	2.0202		10.7173	2.12496		10.8833	2.23409
10.7219	2.09276		10.727	2.12496		10.7236	1.97882		10.8904	2.09276
10.7276	2.09276		10.7326	1.93308		10.7288	1.97882		10.8972	2.05801
10.7333	2.05801		10.7381	2.0202		10.7332	1.97882		10.904	1.8819
10.7389	2.05801		10.7437	2.12496		10.7379	2.0202		10.9111	2.25758
10.7444	2.0202		10.7493	2.05801		10.7434	1.97882		10.918	2.18293
10.7497	2.09276		10.7547	2.05801		10.7496	2.0202		10.9248	2.25758
10.7553	2.09276		10.7603	2.18293		10.756	2.05801		10.9316	2.05801
10.7609	2.0202		10.7661	1.93308		10.7624	1.67779		10.9385	2.18293
10.7667	2.09276		10.7718	2.15491		10.768	2.09276		10.9453	2.20927
10.7722	2.0202		10.7773	1.93308		10.773	2.18293		10.9521	2.09276
10.7777	2.09276		10.7827	1.97882		10.778	2.23409		10.9594	1.8819
10.7832	2.15491		10.7884	1.93308		10.7834	1.8819		10.9667	1.82393
10.7887	2.18293		10.794	1.97882		10.788	1.97882		10.9736	2.27985
10.7944	1.93308		10.7995	2.12496		10.7928	2.09276		10.9804	2.09276
10.8001	1.8819		10.8051	2.12496		10.7984	1.97882		10.9875	2.0202
10.8057	2.20927		10.8107	2.12496		10.8038	1.97882		10.9942	1.93308
10.8113	1.93308		10.8163	2.09276		10.8098	2.18293		10.9994	2.15491
10.8169	2.18293		10.8204	2.0202		10.816	2.05801		11.0069	1.93308
10.8224	2.20927		10.8246	1.75694		10.8218	1.82393		11.0121	1.82393
10.8279	1.8819		10.8303	2.18293		10.827	1.97882		11.0191	1.97882
10.8335	2.12496		10.8359	2.15491		10.8323	2.09276		11.0259	2.05801
10.8394	1.93308		10.8414	2.0202		10.838	2.12496		11.0327	2.15491
10.845	2.05801		10.8471	2.05801		10.8439	2.0202		11.0396	1.8819
10.8505	1.97882		10.8527	1.45591		10.8498	2.27985		11.0464	1.93308
10.8559	2.27985		10.8585	2.12496		10.8539	2.05801		11.0533	1.97882
10.8614	1.93308		10.8667	2.23409		10.8585	1.82393		11.0602	1.93308
10.8672	1.97882		10.8723	1.97882		10.8648	2.12496		11.0673	1.97882
10.8731	2.15491		10.878	2.09276		10.8708	2.05801		11.0741	2.0202
10.8788	2.09276		10.8836	2.05801		10.8765	1.93308		11.0809	1.97882
10.8843	2.0202		10.8876	2.18293		10.8818	1.67779		11.0879	2.15491
10.8896	1.8819		10.894	1.97882		10.8875	2.12496		11.0946	1.97882
10.8951	2.37676		10.8986	2.15491		10.8933	2.12496		11.1014	2.15491
10.9009	2.0202		10.9043	1.97882		10.8991	2.18293		11.1086	1.8819
10.9067	2.12496		10.9099	2.18293		10.9046	1.93308		11.1155	2.12496
10.9109	1.93308		10.9154	1.97882		10.9099	2.05801		11.1227	2.23409
10.9152	1.8819		10.921	2.15491		10.9153	2.15491		11.1299	2.05801
10.9211	2.09276		10.9269	1.58092		10.9213	2.12496		11.1367	1.97882
10.9269	2.0202		10.9328	1.93308		10.9274	2.23409		11.1435	2.0202
10.9322	1.97882		10.9384	1.93308		10.933	2.23409		11.1504	2.12496
10.9375	2.05801		10.944	2.18293		10.9388	1.97882		11.1573	2.05801
10.9432	1.97882		10.9497	2.18293		10.9443	2.05801		11.1639	1.8819
10.9495	1.97882		10.9552	1.8819		10.9498	1.45591		11.1708	1.97882
10.9555	2.0202		10.9607	2.09276		10.9542	2.12496		11.1779	2.18293
10.9612	1.82393		10.9663	1.97882		10.96	2.09276		11.1848	1.97882
10.9666	1.97882		10.9718	2.05801		10.9645	2.18293		11.1916	2.09276
10.9717	1.75694		10.9775	1.82393		10.97	1.8819		11.1986	2.12496
10.9772	2.15491		10.9832	2.15491		10.9755	2.0202		11.2054	2.09276
10.9831	2.05801		10.9892	2.23409		10.981	2.0202		11.2122	2.18293
10.989	1.82393		10.995	1.97882		10.9866	1.93308		11.2192	1.82393
10.9944	2.15491		11.0005	2.18293		10.9922	2.05801		11.226	1.8819
10.9997	2.27985		11.0061	2.0202		10.9979	1.93308		11.2328	1.93308
11.0051	2.15491		11.0117	2.20927		11.0037	2.20927		11.2399	1.97882
11.0109	2.15491		11.0159	2.05801		11.0093	2.05801		11.2468	1.97882
11.0169	1.97882		11.023	2.0202		11.0148	2.0202		11.2535	2.12496
11.0225	2.12496		11.0285	2.0202		11.0203	2.05801		11.2604	2.15491
11.0278	2.18293		11.0342	2.05801		11.0259	2.0202		11.2675	2.09276
11.0331	1.82393		11.0397	2.20927		11.0315	2.12496		11.2745	2.15491
11.0388	1.97882		11.0438	2.05801		11.0372	2.09276		11.2812	2.0202
11.0436	2.12496		11.0494	2.15491		11.0427	1.75694		11.2881	2.18293
11.048	1.75694		11.0563	2.12496		11.0482	2.0202		11.2949	2.15491
11.0534	2.18293		11.0618	2.0202		11.0537	1.97882		11.3002	2.0202
11.0592	2.18293		11.0674	2.09276		11.0595	1.8819		11.3054	1.93308
11.065	1.8819		11.0732	1.8819		11.0651	1.82393		11.312	1.67779
11.0707	2.0202		11.0786	2.09276		11.0706	1.75694		11.319	1.8819
11.0761	2.12496		11.0843	2.09276		11.0761	2.12496		11.3259	2.0202
11.0812	2.0202		11.0902	2.15491		11.0816	1.75694		11.3327	2.18293
11.0867	2.05801		11.0958	2.12496		11.0873	2.09276		11.3397	2.05801
11.0928	2.05801		11.1012	2.0202		11.093	1.97882		11.3466	2.05801
11.0989	1.97882		11.1068	1.97882		11.0987	2.09276		11.3533	2.20927
11.1044	2.15491		11.111	1.8819		11.1042	1.8819		11.3602	2.12496
11.1094	2.15491		11.1151	2.20927		11.1097	2.34054		11.3671	2.15491
11.1148	2.05801		11.1208	2.09276		11.1153	2.05801		11.3738	2.15491
11.1206	2.12496		11.1265	2.18293		11.1196	2.09276		11.3808	2.25758
11.1266	2.23409		11.132	2.05801		11.1243	1.67779		11.3876	2.09276
11.1323	2.09276		11.1375	2.23409		11.1305	1.93308		11.3944	1.67779
11.1376	1.97882		11.1431	2.32125		11.1362	1.82393		11.4015	2.0202
11.143	2.09276		11.1488	2.0202		11.1417	1.82393		11.4089	1.67779
11.1486	2.15491		11.1543	2.12496		11.1473	1.8819		11.4161	2.20927
11.1544	1.93308		11.1597	2.18293		11.1528	1.97882		11.4229	2.18293
11.1602	2.0202		11.1652	1.93308		11.1584	1.67779		11.4299	1.93308
11.1655	2.25758		11.1709	2.0202		11.164	2.12496		11.4367	1.75694
11.1706	1.97882		11.1766	1.97882		11.1695	1.82393		11.4436	1.75694
11.1763	2.12496		11.1822	2.12496		11.1752	1.93308		11.4505	2.32125
11.1822	1.93308		11.188	2.0202		11.1807	1.93308		11.4574	1.97882
11.1881	2.05801		11.1938	2.12496		11.1862	2.0202		11.4642	2.12496
11.1937	2.15491		11.1995	2.20927		11.1919	2.15491		11.471	2.05801
11.1989	1.97882		11.205	2.05801		11.1975	1.93308		11.478	2.0202
11.2042	2.05801		11.2106	2.05801		11.2031	2.12496		11.4849	2.0202
11.2101	2.18293		11.2164	2.0202		11.2088	2.0202		11.4916	2.23409
11.216	1.67779		11.2222	2.09276		11.2143	1.8819		11.4987	2.09276
11.2217	1.82393		11.2282	1.75694		11.2198	1.97882		11.5055	2.05801
11.2271	2.09276		11.2338	1.93308		11.2256	1.93308		11.5122	1.8819
11.2322	2.18293		11.2393	2.23409		11.2311	1.93308		11.5192	2.27985
11.2379	2.0202		11.245	2.05801		11.2366	2.09276		11.526	2.05801
11.2441	2.15491		11.2506	2.12496		11.2422	1.93308		11.5329	2.18293
11.2503	2.09276		11.2561	2.15491		11.2479	1.8819		11.5399	2.12496
11.2559	1.75694		11.2616	2.12496		11.2536	2.0202		11.5468	2.30103
11.2611	2.09276		11.2674	2.05801		11.2592	1.93308		11.5535	2.09276
11.2655	2.09276		11.273	2.05801		11.2647	1.97882		11.5605	2.0202
11.272	2.0202		11.2785	1.97882		11.2702	2.0202		11.5674	1.82393
11.2764	2.25758		11.2841	2.09276		11.2758	2.05801		11.5741	2.23409
11.281	2.0202		11.2897	2.05801		11.2815	2.15491		11.581	1.82393
11.2865	1.93308		11.2952	1.82393		11.2871	2.23409		11.5881	1.93308
11.292	2.05801		11.3009	2.18293		11.2926	2.05801		11.595	2.0202
11.298	2.12496		11.3064	2.05801		11.2983	2.15491		11.6017	1.97882
11.304	1.93308		11.3121	2.15491		11.3039	1.93308		11.6085	1.75694
11.3096	2.15491		11.3178	2.20927		11.3094	2.0202		11.6153	1.97882
11.3149	1.97882		11.322	1.82393		11.315	1.8819		11.6222	1.93308
11.3203	2.12496		11.3264	2.20927		11.3193	2.12496		11.6293	2.12496
11.3259	2.12496		11.332	2.0202		11.324	2.32125		11.6361	2.09276
11.3317	2.05801		11.3376	2.30103		11.3302	2.09276		11.6428	1.97882
11.3374	2.0202		11.3432	2.18293		11.3357	1.93308		11.6498	1.8819
11.3428	2.30103		11.349	1.93308		11.3411	2.12496		11.6553	2.12496
11.3483	1.82393		11.3546	1.93308		11.3467	2.27985		11.6607	1.93308
11.3537	1.8819		11.3605	2.0202		11.3524	1.97882		11.6676	2.18293
11.3594	2.12496		11.3663	2.0202		11.3582	2.12496		11.6745	2.09276
11.3652	1.97882		11.3719	2.18293		11.3638	1.8819		11.6814	1.97882
11.3708	1.93308		11.3774	2.0202		11.3694	1.67779		11.6884	1.97882
11.3779	2.05801		11.3829	2.05801		11.3749	1.75694		11.6953	1.8819
11.3849	2.25758		11.3885	2.20927		11.3803	1.8819		11.7022	2.09276
11.3904	2.15491		11.3941	2.09276		11.3859	2.12496		11.7094	2.09276
11.3958	2.18293		11.3998	2.15491		11.3916	2.0202		11.7162	2.18293
11.4013	2.09276		11.4053	2.12496		11.3971	2.12496		11.7229	1.97882
11.407	1.8819		11.411	2.12496		11.4027	2.0202		11.7298	2.12496
11.4127	2.12496		11.4168	2.12496		11.4085	2.12496		11.7366	2.0202
11.4184	1.93308		11.4224	1.75694		11.4143	2.09276		11.7434	2.12496
11.4238	2.05801		11.4279	2.23409		11.4197	2.0202		11.7504	1.93308
11.4294	2.12496		11.4335	1.97882		11.4252	1.93308		11.7574	2.23409
11.4351	2.0202		11.4391	2.0202		11.4308	1.93308		11.7643	2.12496
11.441	1.93308		11.4447	2.27985		11.4364	1.97882		11.7712	1.8819
11.4469	2.25758		11.4503	1.97882		11.4421	2.09276		11.778	1.97882
11.4527	2.09276		11.4559	1.97882		11.4476	2.12496		11.7847	1.97882
11.4582	2.15491		11.4615	2.09276		11.4533	1.97882		11.7915	2.09276
11.4637	1.8819		11.4672	2.20927		11.4577	1.97882		11.7984	2.05801
11.4693	1.97882		11.4728	1.93308		11.4625	2.15491		11.8055	1.82393
11.475	2.12496		11.4784	1.97882		11.4685	2.18293		11.8125	1.93308
11.4805	2.05801		11.4838	1.67779		11.4741	2.0202		11.8195	2.12496
11.486	1.97882		11.4895	2.12496		11.4798	2.20927		11.8263	2.18293
11.4916	2.0202		11.4951	2.09276		11.4855	1.97882		11.8331	1.75694
11.4973	1.97882		11.5006	1.75694		11.4909	1.97882		11.8401	1.75694
11.503	2.0202		11.5061	1.97882		11.4963	2.0202		11.8468	1.75694
11.507	1.97882		11.5116	2.34054		11.5019	2.25758		11.8536	1.8819
11.5113	2.09276		11.5173	1.93308		11.5073	2.05801		11.8606	1.8819
11.5173	2.20927		11.5228	2.0202		11.5129	1.8819		11.8675	1.82393
11.5229	1.97882		11.5285	2.05801		11.5186	2.09276		11.8743	2.12496
11.5285	2.0202		11.5342	2.05801		11.5242	2.05801		11.8812	2.12496
11.5341	2.05801		11.5398	2.05801		11.5298	2.05801		11.8882	2.05801
11.5396	2.25758		11.5439	1.93308		11.5353	2.09276		11.895	1.67779
11.5451	2.34054		11.5493	1.97882		11.5412	2.25758		11.9005	2.15491
11.5509	1.8819		11.5563	1.93308		11.5468	2.09276		11.9059	2.05801
11.5564	2.20927		11.5621	2.0202		11.5524	2.09276		11.9126	2.0202
11.5619	2.12496		11.5677	1.93308		11.5582	1.97882		11.9197	2.12496
11.5674	2.18293		11.573	2.18293		11.5638	2.05801		11.9265	2.27985
11.573	2.09276		11.5782	1.75694		11.5693	1.97882		11.9334	2.05801
11.5789	2.0202		11.5838	2.15491		11.5748	2.12496		11.9408	2.09276
11.5846	2.12496		11.5887	1.97882		11.5807	2.05801		11.948	1.67779
11.5902	2.05801		11.5931	1.93308		11.5865	2.05801		11.9548	2.15491
11.5957	1.8819		11.5989	1.75694		11.5922	2.05801		11.9616	2.0202
11.6011	2.0202		11.6047	1.8819		11.5977	2.05801		11.9686	2.09276
11.6067	2.0202		11.6104	1.82393		11.603	1.93308		11.9754	1.58092
11.6123	2.12496		11.616	1.8819		11.6086	2.0202		11.9821	1.82393
11.618	1.8819		11.6214	1.82393		11.6143	2.05801		11.9871	2.0202
11.6235	2.0202		11.6268	2.0202		11.62	2.20927		11.9925	2.05801
11.6291	2.20927		11.6325	1.97882		11.6257	2.05801		11.9995	1.82393
11.6346	2.09276		11.6382	2.09276		11.6313	1.97882		12.0063	1.97882
11.6404	2.35904		11.6438	1.93308		11.6366	1.75694		12.013	2.18293
11.6462	1.75694		11.6494	2.12496		11.6418	2.05801		12.02	2.0202
11.6518	1.75694		11.6548	2.18293		11.6471	1.93308		12.0268	2.15491
11.6577	1.97882		11.6604	2.0202		11.653	2.20927		12.0336	1.93308
11.6634	1.97882		11.666	2.12496		11.6592	2.30103		12.0405	2.09276
11.669	1.8819		11.6717	1.82393		11.6649	2.0202		12.0474	1.93308
11.6748	2.0202		11.6773	2.12496		11.6704	1.45591		12.0543	1.75694
11.6806	2.05801		11.683	2.0202		11.6758	2.05801		12.0615	2.05801
11.6861	2.15491		11.6886	1.93308		11.6811	1.8819		12.0688	1.97882
11.6916	2.0202		11.6941	2.12496		11.6867	2.05801		12.0756	1.97882
11.6973	2.09276		11.6996	2.05801		11.6924	1.97882		12.0825	2.20927
11.7031	2.09276		11.7051	2.15491		11.6983	1.97882		12.0896	1.8819
11.7089	1.93308		11.7109	1.93308		11.704	2.25758		12.0965	1.93308
11.7144	2.0202		11.7166	1.75694		11.7095	2.18293		12.1031	2.25758
11.72	2.09276		11.7209	1.93308		11.7149	2.18293		12.1101	2.20927
11.7254	1.93308		11.7252	1.97882		11.7206	1.82393		12.117	1.93308
11.731	1.8819		11.731	1.75694		11.7263	1.97882		12.1238	2.0202
11.7366	2.05801		11.7367	2.25758		11.732	1.82393		12.1308	1.97882
11.7409	2.09276		11.7421	2.18293		11.7377	2.15491		12.1378	2.18293
11.7479	2.09276		11.7476	2.20927		11.7431	2.0202		12.1447	2.09276
11.7536	2.15491		11.7535	1.97882		11.7485	1.97882		12.1516	2.09276
11.7591	2.09276		11.7595	1.82393		11.754	2.20927		12.1586	2.25758
11.7646	2.20927		11.7652	2.20927		11.7585	1.93308		12.1652	1.8819
11.7702	2.12496		11.7709	1.82393		11.7634	1.8819		12.1721	2.05801
11.7747	2.12496		11.7765	1.97882		11.7694	2.23409		12.1791	1.97882
11.7793	1.93308		11.7819	2.05801		11.775	1.8819		12.1859	2.15491
11.7848	2.25758		11.7874	1.82393		11.7805	1.75694		12.1927	1.97882
11.7903	2.09276		11.7931	2.23409		11.786	2.20927		12.1998	2.12496
11.796	2.23409		11.7989	2.15491		11.7917	2.18293		12.2067	1.97882
11.8015	2.15491		11.8044	2.09276		11.7974	1.8819		12.2135	2.18293
11.807	2.23409		11.81	2.12496		11.8028	2.0202		12.2204	2.0202
11.8127	2.0202		11.8156	1.8819		11.8085	2.09276		12.2273	1.8819
11.8185	2.15491		11.8211	1.8819		11.8141	1.93308		12.234	1.8819
11.8241	2.18293		11.8268	2.0202		11.8197	2.0202		12.241	2.05801
11.8297	2.12496		11.8324	2.05801		11.8253	2.0202		12.2479	1.93308
11.8352	1.93308		11.838	1.93308		11.8309	2.12496		12.2547	2.09276
11.8407	2.09276		11.8437	1.97882		11.8366	1.93308		12.2616	1.75694
11.8462	1.97882		11.8492	2.20927		11.8421	1.8819		12.2687	1.82393
11.8519	2.34054		11.8549	2.05801		11.8476	1.8819		12.2754	2.30103
11.8576	2.15491		11.8608	2.0202		11.8532	2.0202		12.2821	2.05801
11.8633	1.97882		11.8665	2.18293		11.8589	1.8819		12.2891	2.09276
11.8689	2.35904		11.872	1.82393		11.8645	1.93308		12.2943	1.97882
11.8745	2.18293		11.8776	2.0202		11.8701	2.05801		12.2996	1.97882
11.88	2.12496		11.8832	1.93308		11.8757	1.97882		12.3067	1.8819
11.8854	2.25758		11.8874	1.97882		11.8813	2.09276		12.3138	1.97882
11.891	2.0202		11.8925	2.09276		11.8869	2.15491		12.3208	1.97882
11.8967	1.8819		11.8989	2.09276		11.8924	2.0202		12.3278	2.18293
11.9023	2.18293		11.9046	2.09276		11.898	1.82393		12.3347	1.97882
11.9093	1.97882		11.9102	1.82393		11.9035	2.0202		12.3416	2.0202
11.9162	2.05801		11.9157	1.93308		11.9092	1.93308		12.3485	2.15491
11.9218	2.15491		11.9213	1.97882		11.9148	1.97882		12.3551	2.0202
11.9274	2.09276		11.9269	1.8819		11.9203	2.09276		12.3619	1.97882
11.933	2.0202		11.9324	1.97882		11.9247	1.93308		12.3689	2.05801
11.9386	2.12496		11.938	2.0202		11.9291	2.05801		12.3758	2.25758
11.9442	1.93308		11.9435	2.09276		11.9348	1.97882		12.3827	2.09276
11.9498	2.0202		11.9491	2.09276		11.9404	2.0202		12.3898	1.97882
11.9554	2.12496		11.9551	2.05801		11.946	1.8819		12.3964	1.97882
11.9609	1.93308		11.9609	2.18293		11.9516	1.93308		12.4031	1.97882
11.9664	2.12496		11.9666	1.97882		11.9572	2.0202		12.4102	2.15491
11.9708	2.0202		11.972	1.93308		11.9627	2.12496		12.4172	2.09276
11.9755	2.05801		11.9775	2.15491		11.9684	2.09276		12.424	1.97882
11.9816	2.23409		11.9831	1.8819		11.9741	1.82393		12.4309	2.18293
11.9872	2.0202		11.9891	2.0202		11.9797	2.05801		12.4377	2.05801
11.9926	1.75694		11.9951	1.82393		11.9852	2.0202		12.4444	2.0202
11.9981	2.0202		12.0008	1.97882		11.9907	1.97882		12.4513	2.15491
12.0038	2.0202		12.0061	2.15491		11.9949	2.09276		12.4584	1.93308
12.0096	2.05801		12.0115	2.0202		12.0018	1.93308		12.4653	2.0202
12.0153	2.09276		12.017	2.15491		12.0075	1.97882		12.4721	2.23409
12.0208	2.12496		12.0227	1.97882		12.013	2.0202		12.4789	2.09276
12.0261	1.8819		12.0286	2.05801		12.0185	1.82393		12.4857	2.18293
12.0315	2.18293		12.0342	2.09276		12.0242	1.8819		12.4926	1.93308
12.0372	1.67779		12.0397	2.05801		12.0298	1.58092		12.4996	1.97882
12.043	2.12496		12.0452	2.15491		12.0353	1.97882		12.5064	1.97882
12.0488	2.05801		12.0508	1.67779		12.041	1.93308		12.5131	1.97882
12.0543	2.05801		12.0564	1.8819		12.0466	2.12496		12.5201	2.20927
12.0598	2.09276		12.062	1.97882		12.0521	2.12496		12.5269	2.23409
12.0652	2.18293		12.0677	2.12496		12.0578	2.09276		12.5337	2.20927
12.0708	2.12496		12.0732	2.23409		12.0634	1.93308		12.5408	2.23409
12.0765	2.0202		12.0788	2.12496		12.069	2.15491		12.5476	2.20927
12.0824	2.09276		12.0845	1.82393		12.0732	1.97882		12.553	1.93308
12.088	2.15491		12.0889	2.0202		12.0774	1.93308		12.5586	2.0202
12.0933	2.0202		12.0935	2.20927		12.0829	2.09276		12.5655	2.0202
12.0987	2.09276		12.0991	1.75694		12.0888	1.93308		12.5724	2.12496
12.1044	1.93308		12.1046	2.09276		12.095	2.09276		12.5795	2.15491
12.1104	1.8819		12.1102	2.15491		12.1008	1.82393		12.5863	2.15491
12.1161	2.12496		12.1157	2.15491		12.1065	1.93308		12.5914	2.09276
12.1215	2.23409		12.1213	1.75694		12.112	1.93308		12.5976	1.8819
12.127	2.18293		12.127	2.15491		12.1176	1.58092		12.6055	2.09276
12.1324	2.15491		12.1326	1.93308		12.1233	2.12496		12.6124	1.97882
12.1381	2.25758		12.1383	1.93308		12.1289	2.25758		12.6193	2.15491
12.1441	2.18293		12.1438	1.97882		12.1345	2.12496		12.626	1.97882
12.1501	1.93308		12.1495	1.93308		12.1401	2.0202		12.6327	2.12496
12.1559	2.05801		12.1551	2.05801		12.1458	2.12496		12.6398	2.05801
12.1614	1.8819		12.1607	2.09276		12.1514	2.05801		12.6468	2.23409
12.1666	2.0202		12.1663	2.05801		12.157	2.0202		12.6536	1.93308
12.1719	2.05801		12.1716	1.8819		12.1625	2.0202		12.6605	2.0202
12.1776	2.09276		12.1774	2.0202		12.1682	1.75694		12.6674	2.15491
12.1835	1.93308		12.1834	2.0202		12.1738	1.82393		12.6743	2.09276
12.1895	1.93308		12.189	2.15491		12.1794	2.09276		12.683	1.93308
12.1951	2.15491		12.1944	1.82393		12.185	2.15491		12.6917	2.15491
12.2004	1.93308		12.1999	2.0202		12.1904	1.97882		12.6986	2.18293
12.2057	2.0202		12.2053	2.0202		12.1959	2.27985		12.7052	1.8819
12.2112	2.12496		12.2112	2.0202		12.2016	1.82393		12.7121	1.8819
12.2156	1.93308		12.2173	1.58092		12.2059	2.12496		12.7191	2.0202
12.2197	1.93308		12.2229	1.97882		12.2128	1.97882		12.7264	2.0202
12.2251	2.23409		12.2285	2.0202		12.2184	1.97882		12.7337	2.0202
12.2309	2.23409		12.2341	2.09276		12.224	2.18293		12.7406	2.18293
12.2373	1.8819		12.2395	2.05801		12.2297	2.12496		12.7473	1.8819
12.2437	2.05801		12.2449	1.93308		12.2353	1.97882		12.7541	1.97882
12.2495	2.05801		12.2505	1.75694		12.2408	2.20927		12.761	2.12496
12.2549	2.0202		12.2565	2.09276		12.2463	2.20927		12.768	2.0202
12.26	2.09276		12.2624	2.09276		12.252	2.05801		12.7749	1.93308
12.2654	2.12496		12.2681	1.75694		12.2565	1.75694		12.7819	1.97882
12.2713	1.8819		12.2737	1.93308		12.2609	1.93308		12.7889	2.0202
12.2771	1.97882		12.2792	2.05801		12.2666	2.23409		12.7955	2.12496
12.2827	2.05801		12.2848	1.93308		12.2722	2.0202		12.8021	1.97882
12.2881	2.09276		12.2905	1.93308		12.2777	2.05801		12.8091	1.93308
12.2934	2.05801		12.2962	2.20927		12.2833	2.05801		12.816	2.0202
12.2991	1.93308		12.3018	2.05801		12.2889	1.82393		12.8229	1.97882
12.305	1.75694		12.3073	2.15491		12.2944	2.0202		12.8299	1.97882
12.3109	2.18293		12.3127	1.82393		12.3001	2.05801		12.8367	1.58092
12.3164	1.93308		12.3183	1.82393		12.3058	2.0202		12.8434	1.8819
12.3217	2.05801		12.3228	1.97882		12.3113	1.82393		12.8503	2.12496
12.3271	1.97882		12.3271	2.0202		12.317	2.0202		12.8571	1.93308
12.3328	2.25758		12.3327	1.97882		12.3225	2.15491		12.8641	1.97882
12.3388	2.12496		12.3384	1.75694		12.328	1.75694		12.8711	1.97882
12.3445	1.93308		12.3442	1.82393		12.3337	2.0202		12.8779	2.20927
12.3483	1.82393		12.3498	2.05801		12.3394	1.75694		12.8847	2.15491
12.3549	2.15491		12.3553	2.0202		12.3452	1.8819		12.8917	2.12496
12.3605	2.0202		12.3609	1.93308		12.351	1.8819		12.8988	1.97882
12.3665	1.93308		12.3664	1.8819		12.3566	2.0202		12.9056	2.05801
12.3722	2.0202		12.3719	2.0202		12.3622	2.12496		12.9124	2.12496
12.3776	2.05801		12.3775	2.18293		12.3679	2.05801		12.9193	1.8819
12.383	2.15491		12.3832	2.15491		12.3734	2.0202		12.9261	2.12496
12.3887	2.30103		12.3889	2.12496		12.3791	2.0202		12.9328	2.0202
12.3947	2.20927		12.3957	1.82393		12.3848	1.58092		12.9396	2.09276
12.4004	2.27985		12.4	2.09276		12.3906	2.09276		12.9465	2.12496
12.4058	2.05801		12.4057	2.05801		12.3963	2.05801		12.9534	2.20927
12.4111	2.23409		12.4113	2.12496		12.4018	2.05801		12.9606	1.82393
12.4165	1.97882		12.4169	2.09276		12.4074	2.12496		12.966	2.05801
12.4223	2.05801		12.4227	2.05801		12.4131	1.75694		12.9713	2.27985
12.4284	2.0202		12.4285	1.8819		12.4188	2.0202		12.9786	1.93308
12.4339	1.8819		12.4341	1.93308		12.4232	2.05801		12.9855	1.75694
12.438	2.05801		12.4396	1.93308		12.4275	1.75694		12.9923	1.75694
12.4426	2.05801		12.4452	1.8819		12.4331	2.09276		12.9992	2.15491
12.4485	1.8819		12.4509	1.8819		12.4387	1.82393		13.0061	2.09276
12.454	1.8819		12.4567	1.82393		12.4443	1.93308		13.0133	1.8819
12.4592	1.97882		12.4626	1.82393		12.4499	2.09276		13.0206	1.97882
12.4645	2.09276		12.4682	2.15491		12.4554	1.75694		13.0275	1.8819
12.4703	2.09276		12.4738	2.09276		12.4611	2.09276		13.0342	2.05801
12.4762	2.15491		12.4795	2.05801		12.4667	2.0202		13.041	2.0202
12.4819	1.97882		12.4851	2.09276		12.4722	2.09276		13.0478	2.05801
12.4877	1.97882		12.4907	2.09276		12.4778	2.25758		13.0548	1.97882
12.4932	2.15491		12.4962	1.93308		12.4834	1.93308		13.0618	2.0202
12.4985	1.82393		12.5018	2.15491		12.4904	1.93308		13.0689	2.18293
12.5043	2.05801		12.5073	1.97882		12.4974	1.82393		13.0758	1.75694
12.5104	2.09276		12.5127	2.09276		12.503	2.09276		13.0824	2.15491
12.5162	2.32125		12.5184	1.75694		12.5088	1.93308		13.0893	1.82393
12.5215	1.97882		12.5242	2.09276		12.5144	1.93308		13.0963	2.12496
12.5267	1.8819		12.5299	2.12496		12.5185	2.12496		13.1032	1.97882
12.5322	1.75694		12.5354	2.12496		12.5236	1.8819		13.1102	2.30103
12.5379	2.20927		12.541	2.12496		12.5301	1.93308		13.1169	1.97882
12.5439	2.0202		12.5466	2.0202		12.5356	2.0202		13.1235	2.20927
12.5497	1.8819		12.5521	1.75694		12.541	1.75694		13.129	2.0202
12.5549	2.09276		12.5577	2.0202		12.5466	2.15491		13.1346	2.12496
12.56	2.05801		12.5633	1.75694		12.5524	2.09276		13.1414	2.05801
12.5655	2.09276		12.5689	2.12496		12.5581	1.97882		13.1483	2.15491
12.5716	2.0202		12.5745	2.0202		12.5635	1.93308		13.155	2.23409
12.5776	2.18293		12.58	1.82393		12.5692	2.12496		13.1619	2.09276
12.583	2.09276		12.5855	2.0202		12.5747	2.0202		13.169	2.18293
12.5882	1.8819		12.5912	2.12496		12.5803	2.05801		13.1759	2.09276
12.5936	2.15491		12.5968	1.93308		12.586	2.25758		13.1828	1.93308
12.5995	1.97882		12.6024	1.8819		12.5917	2.12496		13.1898	2.09276
12.6041	2.12496		12.608	2.05801		12.5971	2.15491		13.1967	2.12496
12.6082	2.20927		12.6136	1.93308		12.6024	2.0202		13.2036	1.93308
12.6138	1.97882		12.6191	2.12496		12.6082	1.93308		13.2106	2.15491
12.6198	2.12496		12.6245	1.93308		12.6139	1.97882		13.2172	1.93308
12.6258	2.15491		12.6304	2.05801		12.6198	2.15491		13.2238	2.05801
12.6313	2.0202		12.6362	1.97882		12.6257	2.09276		13.2308	1.93308
12.6365	2.18293		12.6415	1.97882		12.6312	1.82393		13.2378	2.05801
12.6416	2.12496		12.6472	1.82393		12.6366	2.12496		13.2447	2.12496
12.6473	2.0202		12.6527	1.8819		12.6422	1.82393		13.2516	1.8819
12.6533	2.05801		12.6583	1.93308		12.6478	2.20927		13.2585	1.97882
12.6593	1.75694		12.664	2.18293		12.6534	2.09276		13.2653	2.15491
12.6647	2.05801		12.6695	1.97882		12.6594	1.93308		13.2721	1.97882
12.6698	2.15491		12.6751	1.93308		12.6653	1.82393		13.2791	2.12496
12.6752	2.27985		12.6808	2.15491		12.6707	2.0202		13.2859	1.97882
12.6812	1.97882		12.6866	2.09276		12.6763	1.93308		13.2928	1.82393
12.6873	2.0202		12.6923	1.82393		12.6819	1.82393		13.2999	2.09276
12.6928	2.12496		12.6979	2.05801		12.6875	2.05801		13.3067	2.15491
12.698	2.20927		12.7036	1.93308		12.6931	2.0202		13.3136	2.18293
12.7033	1.93308		12.7093	2.23409		12.6988	1.97882		13.3206	2.05801
12.709	2.25758		12.7148	1.8819		12.7044	1.8819		13.3274	1.93308
12.7151	2.18293		12.7191	1.93308		12.7102	2.12496		13.3359	2.05801
12.7212	2.15491		12.7236	1.8819		12.7157	1.45591		13.3446	2.12496
12.7265	1.97882		12.7294	1.97882		12.7213	1.58092		13.3502	2.15491
12.7313	2.0202		12.7349	2.18293		12.7269	2.18293		13.3556	2.0202
12.7366	1.97882		12.7405	1.93308		12.7323	1.97882		13.3622	1.97882
12.7426	1.97882		12.7462	2.09276		12.7379	1.93308		13.3692	2.25758
12.7489	2.15491		12.7518	1.75694		12.7435	2.18293		13.3768	2.15491
12.7545	1.97882		12.7575	1.93308		12.7492	1.8819		13.3844	2.0202
12.76	2.09276		12.763	2.0202		12.7548	1.93308		13.3914	2.09276
12.7654	2.12496		12.7687	1.97882		12.7605	1.97882		13.3984	2.20927
12.7709	2.25758		12.7743	1.97882		12.7661	2.12496		13.405	2.12496
12.7768	2.09276		12.7797	2.05801		12.7715	2.05801		13.4119	2.15491
12.7828	2.18293		12.7851	2.12496		12.777	1.8819		13.4189	2.15491
12.7883	2.0202		12.7908	1.97882		12.7826	2.15491		13.4258	2.12496
12.7935	2.0202		12.7963	2.15491		12.7883	2.0202		13.4326	2.05801
12.7989	2.09276		12.8019	2.09276		12.7939	1.75694		13.4397	2.20927
12.8048	2.12496		12.8079	2.05801		12.7997	1.97882		13.4467	1.93308
12.8108	1.97882		12.8137	2.05801		12.8052	2.09276		13.4534	1.75694
12.8164	1.8819		12.8194	2.0202		12.8109	2.23409		13.4602	2.20927
12.8217	2.05801		12.8252	1.67779		12.8163	2.09276		13.4671	2.15491
12.827	2.09276		12.8308	2.15491		12.8208	2.0202		13.4737	2.15491
12.8325	2.12496		12.8364	1.58092		12.8255	1.93308		13.4807	2.15491
12.8386	2.15491		12.8418	2.15491		12.8311	2.05801		13.4878	2.25758
12.8445	1.82393		12.8475	1.93308		12.8365	1.8819		13.4945	2.12496
12.8499	1.97882		12.8532	2.12496		12.8421	1.82393		13.5014	2.12496
12.8552	1.93308		12.8587	1.8819		12.8477	1.75694		13.5083	2.0202
12.8606	1.97882		12.8642	2.0202		12.8536	1.75694		13.5151	2.05801
12.8665	2.09276		12.8699	1.8819		12.8595	2.0202		13.522	2.05801
12.8725	1.8819		12.8754	2.27985		12.8651	1.45591		13.5289	2.0202
12.878	1.97882		12.8811	1.82393		12.8705	1.67779		13.5359	1.75694
12.8833	2.0202		12.8868	2.12496		12.8762	2.09276		13.5427	2.23409
12.8885	2.0202		12.8921	1.97882		12.8818	1.93308		13.5497	2.12496
12.894	2.30103		12.8975	2.05801		12.8875	1.8819		13.5565	1.93308
12.9001	2.05801		12.9033	1.8819		12.8931	1.97882		13.5633	1.8819
12.9059	2.05801		12.909	1.93308		12.8986	2.12496		13.5702	2.20927
12.9114	1.93308		12.9146	2.15491		12.9041	2.0202		13.5769	2.12496
12.9167	1.82393		12.9204	2.18293		12.9096	2.12496		13.5837	2.0202
12.922	2.09276		12.926	2.09276		12.9153	1.75694		13.5907	1.97882
12.9279	2.12496		12.9314	1.97882		12.921	1.8819		13.5975	2.25758
12.934	2.09276		12.937	2.0202		12.9267	1.82393		13.6043	2.32125
12.9398	2.05801		12.9426	1.93308		12.9321	1.93308		13.6112	2.20927
12.9449	2.18293		12.9482	1.75694		12.9377	2.05801		13.6181	2.09276
12.95	1.8819		12.9538	1.93308		12.9431	1.75694		13.625	2.05801
12.9557	1.93308		12.958	2.05801		12.9487	1.82393		13.632	1.82393
12.9616	2.12496		12.965	2.12496		12.9534	1.97882		13.639	2.05801
12.9677	1.82393		12.9705	2.12496		12.9579	1.93308		13.6457	2.05801
12.9736	2.15491		12.9762	2.05801		12.9635	2.09276		13.6525	1.97882
12.979	2.12496		12.9819	1.93308		12.969	2.05801		13.6596	2.09276
12.9842	2.05801		12.9873	1.8819		12.9746	1.97882		13.6666	2.20927
12.9899	2.05801		12.9928	2.09276		12.9803	1.97882		13.6733	1.58092
12.9958	2.09276		12.9985	1.93308		12.986	2.20927		13.6803	2.0202
13.0019	1.93308		13.0042	1.82393		12.9916	2.05801		13.6872	1.93308
13.0074	2.0202		13.0084	1.58092		12.9972	1.93308		13.6939	2.09276
13.0124	2.12496		13.0126	1.93308		13.0026	2.18293		13.7009	2.05801
13.0177	2.15491		13.0184	2.09276		13.0081	1.8819		13.7079	2.0202
13.0236	1.97882		13.0242	2.05801		13.0137	2.05801		13.7146	2.05801
13.0297	2.15491		13.0298	1.8819		13.0196	2.09276		13.7214	2.12496
13.0354	1.93308		13.0354	1.82393		13.0254	1.8819		13.7284	2.12496
13.0406	2.32125		13.041	2.20927		13.0308	2.0202		13.7352	2.18293
13.0457	1.93308		13.0465	1.8819		13.0361	2.09276		13.7438	2.05801
13.0515	2.0202		13.0522	1.8819		13.0417	2.15491		13.7525	2.12496
13.0576	2.05801		13.058	2.12496		13.0474	2.18293		13.7595	1.82393
13.0633	1.97882		13.0635	2.18293		13.0531	2.18293		13.7648	2.0202
13.0686	1.8819		13.0691	2.0202		13.0587	1.93308		13.77	1.82393
13.0738	2.09276		13.0747	1.75694		13.0643	2.09276		13.7769	1.97882
13.0795	1.82393		13.0803	2.05801		13.0699	1.82393		13.7843	1.93308
13.0853	2.0202		13.0859	1.97882		13.0754	2.0202		13.7918	2.0202
13.091	2.15491		13.0914	1.8819		13.0812	2.15491		13.7987	1.8819
13.0966	2.18293		13.0969	1.82393		13.0867	1.75694		13.8056	2.23409
13.1019	2.20927		13.1026	2.0202		13.0922	2.09276		13.8125	2.15491
13.1074	2.05801		13.1082	1.75694		13.0978	1.93308		13.8195	2.18293
13.1133	2.09276		13.1138	1.97882		13.1033	2.09276		13.8263	2.12496
13.119	2.18293		13.1195	2.0202		13.1088	2.0202		13.8329	2.18293
13.1244	2.09276		13.1249	1.67779		13.1145	2.09276		13.8398	2.12496
13.1296	2.15491		13.1305	2.20927		13.1201	1.82393		13.8469	2.09276
13.135	2.12496		13.1361	1.93308		13.1256	1.97882		13.8538	2.27985
13.1409	2.18293		13.1418	2.18293		13.1313	1.93308		13.8607	1.8819
13.1467	2.30103		13.1474	2.15491		13.1369	2.20927		13.8674	2.09276
13.1523	2.30103		13.1527	2.12496		13.1423	1.97882		13.8741	2.18293
13.1578	2.12496		13.1583	1.75694		13.1479	1.82393		13.8811	2.25758
13.1632	2.15491		13.164	2.0202		13.1524	2.0202		13.888	1.93308
13.169	2.0202		13.1697	2.20927		13.1569	1.82393		13.8948	2.18293
13.1748	2.05801		13.1753	2.0202		13.1626	1.97882		13.9017	1.97882
13.1805	2.0202		13.181	1.8819		13.1681	2.15491		13.9086	2.0202
13.1859	2.25758		13.1865	1.8819		13.1737	1.82393		13.9155	2.09276
13.1912	1.75694		13.192	1.97882		13.1795	2.05801		13.9223	2.12496
13.1967	1.8819		13.1976	1.97882		13.1851	1.93308		13.9291	2.09276
13.2014	2.0202		13.2032	2.12496		13.1908	2.15491		13.9359	1.8819
13.2059	2.30103		13.2087	1.8819		13.1962	1.8819		13.9427	2.0202
13.2112	2.25758		13.2143	2.0202		13.2016	2.12496		13.9499	2.15491
13.2172	2.09276		13.2186	2.09276		13.2071	1.82393		13.9569	2.05801
13.2234	1.93308		13.2225	1.8819		13.2128	2.0202		13.9636	2.0202
13.2293	2.0202		13.2279	2.09276		13.2184	2.05801		13.9705	2.20927
13.2348	2.09276		13.2342	1.75694		13.2241	1.8819		13.9773	2.09276
13.24	2.09276		13.2408	1.82393		13.2301	1.97882		13.9844	1.93308
13.2453	2.0202		13.2462	2.09276		13.2358	2.15491		13.9918	2.05801
13.2511	2.0202		13.2508	1.97882		13.2414	1.97882		13.9989	1.93308
13.257	1.93308		13.2561	2.12496		13.2469	1.97882		14.0055	2.05801
13.2626	1.97882		13.2622	2.15491		13.2524	1.93308		14.0123	2.05801
13.2679	2.05801		13.2684	2.15491		13.2582	2.0202		14.0194	2.0202
13.2733	1.93308		13.2742	1.8819		13.2638	2.05801		14.0264	1.67779
13.2791	1.8819		13.2795	2.09276		13.2693	2.18293		14.0333	2.15491
13.2851	2.09276		13.2846	2.0202		13.2749	2.09276		14.0402	1.93308
13.2908	2.23409		13.2901	1.8819		13.2805	2.0202		14.047	2.09276
13.2961	2.18293		13.2957	2.23409		13.2861	1.93308		14.0537	2.12496
13.3016	2.23409		13.3017	1.97882		13.2919	1.97882		14.0608	2.12496
13.3072	2.05801		13.3076	2.09276		13.2975	1.97882		14.0676	2.05801
13.3132	2.0202		13.3129	2.09276		13.3029	2.18293		14.0744	1.75694
13.3189	2.23409		13.3184	2.05801		13.3085	1.45591		14.0813	1.93308
13.3243	2.18293		13.3244	2.0202		13.3143	2.09276		14.0883	2.0202
13.3297	2.20927		13.3301	1.93308		13.3204	2.09276		14.0951	1.93308
13.3351	2.15491		13.3355	2.0202		13.3261	1.8819		14.102	2.12496
13.341	2.05801		13.3412	1.75694		13.3317	1.97882		14.1089	2.25758
13.3469	2.12496		13.3467	2.0202		13.3373	1.8819		14.1157	2.05801
13.3524	2.15491		13.3521	2.05801		13.3428	1.93308		14.1226	1.8819
13.3577	1.93308		13.3577	1.97882		13.3485	2.05801		14.1296	2.05801
13.3629	2.12496		13.3632	1.97882		13.354	2.15491		14.1364	1.93308
13.3689	2.15491		13.3688	2.12496		13.3596	1.82393		14.143	1.58092
13.3752	2.05801		13.3743	2.23409		13.3652	1.82393		14.15	2.09276
13.3811	2.05801		13.3802	2.0202		13.3693	1.97882		14.157	2.0202
13.3865	2.09276		13.3864	1.97882		13.3765	2.18293		14.1637	2.05801
13.3917	1.97882		13.3919	1.67779		13.382	2.0202		14.1706	2.05801
13.3969	2.0202		13.3974	1.75694		13.3877	2.0202		14.1775	2.12496
13.4016	1.97882		13.4029	1.93308		13.3932	1.8819		14.1844	1.82393
13.4064	2.12496		13.4085	1.58092		13.3988	1.8819		14.1898	1.93308
13.4116	1.93308		13.4142	2.05801		13.4044	2.05801		14.1952	2.20927
13.4171	2.23409		13.4199	2.25758		13.4101	2.0202		14.2023	2.18293
13.423	2.0202		13.4255	2.09276		13.4157	2.0202		14.2093	1.97882
13.4291	2.09276		13.431	1.82393		13.4212	2.05801		14.2162	2.05801
13.4346	2.05801		13.4365	2.12496		13.4268	2.05801		14.2231	1.97882
13.4398	1.93308		13.442	2.09276		13.4322	1.93308		14.2302	2.37676
13.4452	2.0202		13.4477	2.12496		13.4378	1.97882		14.237	2.12496
13.4511	2.05801		13.4534	1.45591		13.4436	2.0202		14.2438	2.18293
13.457	1.82393		13.4591	1.97882		13.4492	1.8819		14.2508	2.15491
13.4625	1.93308		13.4647	2.0202		13.4547	1.82393		14.2575	1.93308
13.4679	2.0202		13.4702	2.23409		13.4588	1.93308		14.2642	1.82393
13.4733	2.09276		13.4756	1.8819		13.4658	2.20927		14.2712	2.05801
13.4789	1.97882		13.4811	2.0202		13.4714	2.05801		14.2781	2.05801
13.4847	1.75694		13.4868	1.8819		13.4758	1.93308		14.2849	1.97882
13.4905	2.18293		13.4925	2.12496		13.4812	1.82393		14.2918	2.05801
13.4959	1.93308		13.4981	2.12496		13.4861	1.97882		14.2987	2.0202
13.5013	2.12496		13.5035	2.0202		13.4921	1.82393		14.3056	2.0202
13.5069	2.12496		13.5075	1.8819		13.4978	1.93308		14.3126	2.15491
13.5127	2.15491		13.5151	2.0202		13.5033	2.0202		14.3197	1.97882
13.5184	2.05801		13.5204	2.12496		13.5087	1.93308		14.3264	2.23409
13.5238	2.09276		13.5257	1.93308		13.5143	2.0202		14.3331	2.12496
13.5293	2.05801		13.5311	1.93308		13.5202	1.93308		14.3401	2.15491
13.5349	1.82393		13.5369	2.09276		13.526	2.27985		14.347	2.15491
13.5406	1.8819		13.5427	1.97882		13.5316	2.09276		14.3538	1.97882
13.5462	1.93308		13.5484	1.93308		13.5368	1.75694		14.3607	2.15491
13.5518	2.0202		13.554	2.05801		13.5421	2.12496		14.3674	1.93308
13.5572	1.58092		13.5596	1.93308		13.5476	1.75694		14.3742	2.15491
13.5627	2.20927		13.5651	2.09276		13.5533	2.0202		14.3811	2.09276
13.5685	2.0202		13.5706	2.20927		13.5592	1.58092		14.3881	1.93308
13.5739	2.12496		13.5763	1.97882		13.5651	1.93308		14.395	2.05801
13.5796	2.09276		13.5821	2.09276		13.5707	1.58092		14.4019	2.0202
13.5852	2.23409		13.588	1.82393		13.576	2.09276		14.4087	1.97882
13.5908	2.09276		13.5937	2.23409		13.5813	1.8819		14.4155	2.05801
13.5964	1.75694		13.5994	1.82393		13.5867	1.97882		14.4224	2.12496
13.6018	2.12496		13.6051	2.05801		13.5923	1.82393		14.4295	2.09276
13.6073	1.93308		13.6105	2.15491		13.5982	1.93308		14.4349	2.15491
13.613	2.15491		13.6159	2.12496		13.6042	2.15491		14.4404	2.09276
13.6188	2.27985		13.6215	2.0202		13.6099	1.93308		14.4473	2.09276
13.6245	2.18293		13.6272	2.05801		13.6152	1.75694		14.4541	2.0202
13.63	2.12496		13.6327	1.97882		13.6205	2.09276		14.4609	2.05801
13.6356	1.93308		13.6369	1.97882		13.626	2.15491		14.4677	2.12496
13.6408	1.82393		13.6427	2.09276		13.6316	2.0202		14.4746	2.0202
13.6458	2.09276		13.6472	2.0202		13.6373	2.05801		14.4817	2.0202
13.6513	2.20927		13.6529	1.97882		13.643	2.0202		14.4887	2.0202
13.6567	2.09276		13.6584	1.97882		13.649	2.09276		14.4954	2.09276
13.6622	1.93308		13.664	1.93308		13.6548	1.93308		14.5025	2.05801
13.668	1.97882		13.6697	1.93308		13.6605	2.0202		14.5096	2.27985
13.6738	1.82393		13.6754	1.75694		13.6661	1.97882		14.5163	2.15491
13.6795	1.97882		13.681	1.93308		13.6717	2.09276		14.523	2.15491
13.685	2.0202		13.6866	2.27985		13.6773	1.82393		14.5299	1.8819
13.6905	1.82393		13.6921	2.05801		13.6828	2.12496		14.5369	2.12496
13.696	1.8819		13.6976	1.58092		13.6885	2.05801		14.5437	2.23409
13.7016	2.0202		13.7032	1.58092		13.6941	2.0202		14.5508	1.97882
13.7072	1.75694		13.709	2.09276		13.6997	2.05801		14.5576	1.82393
13.713	2.18293		13.7149	2.12496		13.7053	2.05801		14.5644	2.15491
13.7186	1.75694		13.7208	1.93308		13.7109	1.75694		14.5714	2.23409
13.724	2.18293		13.7263	1.93308		13.7166	2.0202		14.5783	2.09276
13.7296	1.93308		13.7318	1.97882		13.7222	1.8819		14.5851	1.97882
13.7355	2.12496		13.7376	1.97882		13.7277	2.05801		14.5922	2.20927
13.7416	2.09276		13.7433	1.97882		13.7333	1.82393		14.5991	1.97882
13.7474	2.12496		13.7488	2.0202		13.739	2.12496		14.6056	2.20927
13.7528	2.05801		13.7544	2.09276		13.7445	2.0202		14.6124	2.0202
13.7583	1.97882		13.76	2.05801		13.7502	2.0202		14.6195	2.30103
13.7638	2.09276		13.7656	2.09276		13.7557	1.93308		14.6265	2.0202
13.7695	2.09276		13.7712	1.8819		13.7612	2.09276		14.6333	1.93308
13.7753	2.25758		13.7768	1.67779		13.7667	2.0202		14.6403	1.97882
13.7808	2.23409		13.7823	2.0202		13.7709	1.93308		14.6471	2.09276
13.7861	2.09276		13.7877	2.09276		13.7779	2.05801		14.6538	1.82393
13.7913	2.05801		13.7933	2.05801		13.7835	1.58092		14.6608	2.18293
13.797	2.0202		13.799	1.97882		13.7891	2.09276		14.6676	2.0202
13.8029	2.0202		13.8047	1.8819		13.7948	2.12496		14.6741	2.05801
13.8086	2.09276		13.8103	2.05801		13.8004	1.93308		14.6828	2.12496
13.814	2.0202		13.8159	1.97882		13.8061	1.82393		14.6915	2.18293
13.8194	1.75694		13.82	1.58092		13.8116	1.93308		14.6985	2.09276
13.8251	1.93308		13.8269	1.8819		13.8158	2.0202		14.7053	2.0202
13.831	2.05801		13.8325	2.18293		13.8203	2.05801		14.7123	1.8819
13.8367	1.82393		13.838	2.09276		13.8261	2.18293		14.7174	1.97882
13.8421	2.18293		13.8436	2.09276		13.8316	2.15491		14.7235	2.20927
13.8475	2.09276		13.8493	1.82393		13.8373	1.8819		14.7315	2.0202
13.853	2.09276		13.855	1.93308		13.8428	1.58092		14.7385	1.97882
13.8588	2.25758		13.8606	2.0202		13.8484	1.8819		14.7454	2.09276
13.8646	1.8819		13.8659	1.97882		13.8541	1.8819		14.7521	1.97882
13.8701	2.27985		13.8713	2.18293		13.8597	2.12496		14.7589	2.05801
13.8755	2.05801		13.877	1.93308		13.8655	2.05801		14.7657	2.0202
13.881	2.05801		13.8828	1.67779		13.8712	2.09276		14.7726	1.97882
13.8866	2.05801		13.8886	1.93308		13.8767	2.0202		14.7795	2.25758
13.8924	2.09276		13.894	1.97882		13.8823	2.05801		14.7865	2.05801
13.8979	2.05801		13.8995	2.05801		13.888	1.8819		14.7934	2.09276
13.9033	1.8819		13.9052	1.82393		13.8935	1.97882		14.8003	2.30103
13.9089	2.18293		13.9094	1.8819		13.8992	1.67779		14.8071	2.27985
13.9146	1.93308		13.9164	2.05801		13.9048	2.0202		14.8139	1.97882
13.9204	1.93308		13.9219	2.05801		13.9105	2.0202		14.8209	2.05801
13.9259	2.12496		13.9274	1.93308		13.9162	1.93308		14.8277	2.12496
13.9313	2.09276		13.9331	1.97882		13.9216	1.8819		14.8345	2.0202
13.9358	1.97882		13.9388	2.18293		13.9271	1.75694		14.8417	2.05801
13.9403	2.23409		13.9443	2.25758		13.9326	2.0202		14.849	1.93308
13.9461	2.25758		13.9499	2.09276		13.9382	2.09276		14.8561	2.09276
13.952	1.93308		13.9555	1.8819		13.944	2.05801		14.8628	2.05801
13.9576	2.20927		13.9611	2.20927		13.9495	1.93308		14.8697	2.0202
13.9634	2.12496		13.9666	1.45591		13.9551	2.15491		14.8765	2.20927
13.969	2.25758		13.9722	1.82393		13.9607	2.20927		14.8834	1.82393
13.9744	2.09276		13.9778	2.09276		13.9662	1.8819		14.8906	1.93308
13.9801	2.0202		13.9821	2.05801		13.9719	1.8819		14.8974	2.05801
13.9859	1.8819		13.9866	1.75694		13.9775	2.18293		14.9041	1.82393
13.9916	2.18293		13.9924	2.15491		13.9819	2.0202		14.9111	2.15491
13.997	1.93308		13.9979	2.09276		13.9864	2.20927		14.918	2.20927
14.0024	2.05801		14.0036	1.97882		13.992	2.09276		14.9248	2.09276
14.008	2.09276		14.0092	2.09276		13.9977	2.05801		14.9319	2.20927
14.0138	2.09276		14.0148	1.97882		14.0034	1.97882		14.9387	2.18293
14.0196	1.97882		14.0204	1.93308		14.0089	1.97882		14.9453	2.12496
14.0251	2.18293		14.026	2.09276		14.0147	1.75694		14.9522	2.09276
14.0305	1.82393		14.0315	1.97882		14.0206	2.12496		14.9594	1.97882
14.0361	2.15491		14.037	2.18293		14.0263	1.67779		14.9663	1.8819
14.0418	2.0202		14.0427	2.0202		14.0318	1.97882		14.9731	2.15491
14.0475	2.20927		14.0484	2.0202		14.0374	2.09276		14.9799	2.20927
14.053	2.0202		14.0539	1.67779		14.0429	1.97882		14.9866	2.15491
14.0584	2.18293		14.0596	1.97882		14.0485	2.12496		14.9935	1.97882
14.0639	2.15491		14.0653	1.8819		14.0542	1.8819		15.0005	1.93308
14.0697	2.05801		14.0709	1.8819		14.0599	2.05801		15.0074	1.97882
14.0756	2.15491		14.0764	1.8819		14.0655	1.93308		15.0142	2.15491
14.0812	2.09276		14.082	2.09276		14.0711	2.05801		15.0212	2.05801
14.0866	2.09276		14.0877	2.05801		14.0767	2.18293		15.0282	1.93308
14.0921	1.93308		14.0932	2.0202		14.0823	1.82393		15.0351	2.18293
14.0977	2.09276		14.0988	2.09276		14.0878	1.97882		15.042	2.20927
14.1035	2.23409		14.1044	2.09276		14.0934	1.82393		15.0488	1.75694
14.1091	2.0202		14.11	1.97882		14.099	1.75694		15.0556	2.05801
14.1146	1.8819		14.1156	1.93308		14.1046	2.12496		15.0625	2.05801
14.1201	2.15491		14.1213	2.18293		14.1104	1.67779		15.0696	2.12496
14.1257	2.12496		14.127	2.12496		14.1148	1.82393		15.0765	2.15491
14.1313	1.82393		14.1324	2.09276		14.1191	1.58092		15.0832	2.05801
14.1358	2.05801		14.1378	2.05801		14.125	1.97882		15.0887	1.75694
14.1403	2.25758		14.1434	1.8819		14.1309	1.93308		15.0941	2.30103
14.1459	1.97882		14.1493	2.05801		14.1365	1.8819		15.101	2.15491
14.1514	2.05801		14.1553	1.82393		14.1421	1.58092		15.1079	2.20927
14.1568	2.0202		14.1609	2.0202		14.1475	1.8819		15.1149	2.0202
14.1624	2.09276		14.1664	2.05801		14.153	2.09276		15.1217	1.82393
14.168	1.93308		14.1718	1.97882		14.1587	1.93308		15.1285	2.05801
14.1738	2.12496		14.1774	1.8819		14.1643	1.75694		15.1353	2.09276
14.1797	1.8819		14.1831	1.82393		14.1699	1.8819		15.1422	2.09276
14.1852	2.12496		14.1888	1.82393		14.1755	2.0202		15.1492	2.25758
14.1907	2.25758		14.1945	2.05801		14.1812	2.0202		15.156	1.97882
14.1964	2.23409		14.2002	1.97882		14.1867	2.05801		15.1627	1.82393
14.2021	2.05801		14.2057	1.97882		14.1923	2.0202		15.1697	1.97882
14.2078	2.09276		14.2099	2.05801		14.1979	1.93308		15.1766	2.05801
14.2134	1.82393		14.2167	1.8819		14.2036	2.20927		15.1835	1.8819
14.219	2.20927		14.2222	2.0202		14.2093	2.09276		15.1904	1.93308
14.2247	2.05801		14.2278	2.12496		14.2148	1.93308		15.1971	1.97882
14.2305	1.93308		14.2335	1.82393		14.2204	2.23409		15.2038	2.05801
14.2361	2.05801		14.2392	1.93308		14.2259	1.93308		15.2109	2.05801
14.2415	2.0202		14.2448	1.8819		14.2317	2.23409		15.2178	2.27985
14.2469	2.09276		14.2502	2.12496		14.2374	2.18293		15.2245	2.18293
14.2525	2.23409		14.2559	2.0202		14.2428	1.75694		15.2314	1.97882
14.2582	1.82393		14.2615	1.45591		14.2485	1.93308		15.2385	2.05801
14.2636	2.25758		14.2671	2.15491		14.2541	1.97882		15.2454	1.58092
14.2692	1.97882		14.2727	1.75694		14.2597	1.97882		15.2539	2.09276
14.275	2.18293		14.2782	1.93308		14.2655	1.75694		15.2626	1.97882
14.2809	2.0202		14.2838	2.05801		14.2714	2.05801		15.2695	2.27985
14.2865	2.05801		14.2894	2.05801		14.2771	1.82393		15.2763	2.15491
14.2922	1.82393		14.2949	2.05801		14.2812	1.82393		15.2831	2.30103
14.2977	2.05801		14.3006	1.67779		14.2855	1.97882		15.2901	2.0202
14.3034	2.12496		14.3063	1.82393		14.2913	1.8819		15.2971	1.75694
14.3096	2.09276		14.3117	2.05801		14.297	2.05801		15.304	2.20927
14.3155	1.93308		14.3173	2.0202		14.3026	1.97882		15.3111	1.97882
14.3211	2.15491		14.3231	2.18293		14.3082	1.75694		15.3179	2.09276
14.3265	2.23409		14.3287	2.05801		14.3139	2.05801		14.8906	0.98812
14.3319	2.05801		14.3341	1.75694		14.3195	1.97882		15.3316	2.20927
14.3376	2.05801		14.3397	1.75694		14.3249	1.93308		15.339	2.12496
14.3434	2.05801		14.3455	1.8819		14.3306	1.97882		15.3459	1.97882
14.349	2.12496		14.351	1.8819		14.3363	1.93308		15.3529	1.97882
14.3544	2.15491		14.3566	1.97882		14.3418	1.8819		15.3598	1.8819
14.3598	2.18293		14.362	2.0202		14.3474	2.20927		15.3665	2.0202
14.3656	2.25758		14.3676	1.93308		14.3529	1.8819		15.3733	2.05801
14.3713	2.05801		14.3733	2.09276		14.3582	1.82393		15.3803	1.8819
14.3769	1.97882		14.3788	1.97882		14.364	1.97882		15.3872	2.15491
14.3823	2.15491		14.3844	2.05801		14.37	1.75694		15.3941	2.15491
14.3877	2.23409		14.3901	1.82393		14.3758	2.05801		15.4011	2.18293
14.3933	2.30103		14.3956	2.27985		14.382	1.93308		16.2585	1.03735
14.3992	1.82393		14.4014	2.0202		14.3883	1.58092		15.4146	2.12496
14.4049	2.15491		14.4071	1.45591		14.3937	1.8819		15.4216	2.09276
14.4103	2.09276		14.4125	2.0202		14.3989	2.09276		15.4286	2.0202
14.4145	2.12496		14.418	1.93308		14.4045	1.75694		15.4353	2.20927
14.4205	2.0202		14.4236	2.09276		14.4105	2.0202		15.4422	1.93308
14.425	2.0202		14.4293	2.0202		14.4163	2.05801		15.4491	1.8819
14.4303	1.75694		14.435	1.8819		14.4218	2.18293		15.4559	2.18293
14.436	1.97882		14.4406	1.8819		14.4272	1.82393		15.4628	2.09276
14.442	2.27985		14.4461	2.09276		14.4327	1.67779		15.4699	2.25758
14.4477	1.82393		14.4516	1.82393		14.4382	1.45591		15.4767	1.93308
14.4534	2.20927		14.4572	1.93308		14.4441	1.8819		15.4836	2.15491
14.4588	2.18293		14.463	1.97882		14.4499	1.75694		15.4906	2.0202
14.4643	2.25758		14.4687	1.8819		14.4553	2.12496		15.4973	2.09276
14.4704	2.15491		14.4742	1.75694		14.4608	1.93308		15.5041	2.18293
14.4764	2.20927		14.4797	2.09276		14.4663	1.93308		15.5112	1.8819
14.4821	1.82393		14.4854	2.0202		14.472	1.93308		15.518	1.82393
14.4876	2.12496		14.491	1.82393		14.4776	2.05801		15.5247	1.93308
14.4929	2.12496		14.4965	2.09276		14.4831	2.09276		15.5317	1.93308
14.4984	1.93308		14.5019	1.8819		14.4887	2.0202		15.5385	1.93308
14.5041	2.12496		14.5076	1.93308		14.4943	1.8819		15.5453	2.09276
14.5099	2.35904		14.5136	2.09276		14.5	1.67779		15.5523	2.0202
14.5155	1.93308		14.5194	2.0202		14.5055	2.12496		15.5592	2.15491
14.5211	1.82393		14.525	1.82393		14.5114	1.45591		15.566	2.18293
14.5267	2.23409		14.5307	2.18293		14.5174	1.97882		15.5729	2.0202
14.5321	2.09276		14.5363	2.09276		14.5231	2.09276		15.5783	2.15491
14.5378	2.09276		14.5416	1.8819		14.5287	1.75694		15.5839	2.27985
14.5435	2.09276		14.5458	2.09276		14.5342	2.0202		15.5911	2.23409
14.5491	1.75694		14.5505	1.8819		14.5397	1.97882		15.5979	2.15491
14.5547	2.05801		14.5564	1.97882		14.5453	2.09276		15.6045	1.97882
14.5603	2.09276		14.562	2.09276		14.5511	1.93308		15.6114	2.09276
14.566	2.23409		14.5677	2.15491		14.5567	2.18293		15.6184	2.32125
14.5717	1.75694		14.5732	1.67779		14.5622	2.15491		15.6254	2.20927
14.5775	1.82393		14.5789	1.97882		14.5678	2.05801		15.6324	2.12496
14.5831	1.82393		14.5845	2.15491		14.5733	1.97882		15.839	1.08489
14.5889	1.97882		14.5901	2.09276		14.579	1.75694		15.6457	2.15491
14.5946	2.05801		14.5958	1.75694		14.5847	1.93308		15.6525	1.97882
14.6002	1.97882		14.6015	1.8819		14.5903	2.09276		15.6596	1.82393
14.6057	1.97882		14.607	1.8819		14.5958	2.12496		15.6665	2.18293
14.6113	2.09276		14.6124	2.05801		14.6013	2.12496		15.6733	1.75694
14.6169	1.8819		14.6179	2.0202		14.6068	1.97882		15.6801	2.12496
14.6224	2.05801		14.6235	2.15491		14.6123	1.82393		15.6869	2.0202
14.6278	1.93308		14.6291	2.0202		14.6181	1.8819		15.6938	1.93308
14.6333	2.15491		14.6347	1.82393		14.6238	1.97882		15.7008	2.12496
14.6392	2.15491		14.6402	2.23409		14.6294	2.0202		15.7077	1.93308
14.6453	1.97882		14.6458	1.82393		14.6348	2.05801		15.7144	2.05801
14.6513	2.05801		14.6514	2.12496		14.6389	1.82393		15.7213	2.25758
14.6567	1.8819		14.6569	2.20927		14.6461	1.93308		15.7283	2.12496
14.6618	2.0202		14.6625	2.09276		14.6518	2.05801		15.7351	2.12496
14.6664	2.12496		14.6682	2.18293		14.6574	1.75694		15.7437	2.23409
14.6715	2.18293		14.6738	2.05801		14.6628	2.0202		15.7525	1.82393
14.6772	1.93308		14.6796	2.09276		14.6684	1.58092		15.7594	2.18293
14.6825	2.09276		14.6854	2.18293		14.674	2.20927		15.7662	1.82393
14.6882	1.97882		14.691	2.30103		14.6785	2.0202		15.773	1.93308
14.6941	1.93308		14.6967	1.67779		14.683	1.8819		15.7781	2.05801
14.6998	1.93308		14.7023	2.05801		14.6887	1.67779		15.7845	1.93308
14.7053	2.05801		14.7079	2.05801		14.6944	1.75694		15.793	2.0202
14.7107	2.09276		14.7134	1.93308		14.6999	2.09276		15.8001	1.97882
14.7162	2.09276		14.7191	2.12496		14.7054	1.97882		15.8067	2.12496
14.7218	2.15491		14.7246	2.0202		14.7109	1.97882		15.8134	2.05801
14.7274	2.09276		14.7303	1.8819		14.7165	1.82393		15.8204	1.97882
14.7329	2.12496		14.736	1.93308		14.7221	1.82393		15.4195	1.13413
14.7385	2.18293		14.7415	2.18293		14.7277	2.09276		15.8344	2.12496
14.7442	1.75694		14.747	2.0202		14.7332	1.93308		15.8414	1.97882
14.75	2.12496		14.7526	2.12496		14.7389	2.0202		15.8482	2.30103
14.7557	1.97882		14.7582	1.82393		14.7445	2.05801		15.855	2.15491
14.7612	1.93308		14.7638	2.15491		14.7501	2.09276		15.8623	2.0202
14.7665	2.15491		14.7695	1.8819		14.7557	1.93308		15.8696	2.0202
14.7719	2.09276		14.7751	1.58092		14.7613	2.05801		15.8765	2.12496
14.7776	2.18293		14.7807	1.97882		14.7668	1.93308		15.8833	2.09276
14.7834	2.23409		14.7862	1.93308		14.7723	2.18293		15.8903	2.18293
14.789	2.18293		14.7919	2.18293		14.7781	2.15491		15.897	1.67779
14.7944	2.15491		14.7974	1.93308		14.7841	2.12496		15.9041	2.25758
14.7989	2.12496		14.8029	1.82393		14.7898	2.0202		15.9114	2.0202
14.8034	2.12496		14.8087	1.97882		14.7953	1.93308		15.9182	2.37676
14.8089	1.8819		14.8141	2.09276		14.8009	2.12496		15.6202	0.86361
14.8144	2.18293		14.8183	1.8819		14.8063	1.82393		15.9321	2.05801
14.8199	2.0202		14.8254	1.67779		14.8118	1.75694		15.939	2.0202
14.8258	1.75694		14.831	2.12496		14.8176	1.93308		15.9457	1.8819
14.8317	2.09276		14.8365	2.05801		14.8234	2.0202		15.9525	1.8819
14.8371	2.09276		14.842	2.0202		14.829	1.8819		15.9596	1.75694
14.8426	2.20927		14.8475	1.8819		14.8345	2.18293		15.9665	1.67779
14.8483	2.0202		14.8529	2.0202		14.84	2.15491		15.9735	2.20927
14.8539	1.93308		14.8585	2.0202		14.8459	1.93308		15.9804	2.0202
14.8594	2.0202		14.8628	1.8819		14.852	1.97882		15.9869	2.27985
14.8649	1.97882		14.8702	1.93308		14.8573	1.93308		15.9937	1.8819
14.8705	2.0202		14.8757	2.05801		14.8628	1.8819		16.0009	1.93308
14.8762	1.8819		14.88	1.82393		14.8684	2.15491		16.008	2.15491
14.8816	2.0202		14.8844	2.0202		14.874	1.58092		16.0148	2.20927
14.8872	2.18293		14.8902	1.93308		14.8798	1.93308		16.0216	2.25758
14.8929	1.8819		14.8959	2.09276		14.8856	2.09276		15.5107	1.12394
14.8986	2.12496		14.9016	1.82393		14.8911	1.82393		16.033	1.8819
14.9042	2.05801		14.9071	1.8819		14.8967	2.05801		16.0405	1.93308
14.9099	2.05801		14.9126	2.20927		14.9022	2.0202		16.0473	2.09276
14.9155	2.09276		14.9183	1.93308		14.908	2.09276		16.0539	2.20927
14.921	2.15491		14.9238	1.93308		14.9126	2.18293		16.0607	1.97882
14.9267	2.23409		14.9298	1.82393		14.9169	2.12496		16.0676	1.67779
14.9322	2.05801		14.9358	1.93308		14.9223	1.93308		16.0745	2.18293
14.9377	1.97882		14.9413	2.12496		14.9278	1.93308		16.0816	2.05801
14.9432	1.82393		14.9467	1.93308		14.9334	2.09276		16.0885	2.05801
14.9477	1.97882		14.9523	2.0202		14.9391	1.97882		16.0954	2.09276
14.9547	1.93308		14.9579	2.05801		14.9461	1.82393		16.5686	1.01698
14.9603	1.97882		14.9634	1.93308		14.9532	2.05801		16.109	2.18293
14.9659	2.09276		14.9692	2.05801		14.9586	1.75694		16.1158	2.23409
14.9714	1.93308		14.9747	1.97882		14.9641	1.93308		16.1227	2.18293
14.9771	1.97882		14.9804	1.97882		14.97	1.75694		16.1297	1.8819
14.9827	1.97882		14.986	2.0202		14.9743	1.93308		16.1365	2.09276
14.9881	2.05801		14.9916	2.05801		14.9791	1.93308		15.9302	1.01217
14.9935	2.18293		14.9971	2.09276		14.985	1.97882		16.1502	2.09276
14.998	2.0202		15.0027	1.8819		14.9905	1.75694		16.157	1.97882
15.0026	2.27985		15.0083	2.0202		14.9961	1.8819		15.9302	1.08489
15.0083	2.0202		15.0138	1.93308		15.0016	1.93308		16.1708	2.20927
15.0139	2.25758		15.0194	2.18293		15.0073	2.12496		16.1778	2.12496
15.0195	1.97882		15.0251	1.58092		15.0133	1.8819		16.1847	2.27985
15.0252	1.82393		15.0307	1.97882		15.0191	1.8819		16.1916	2.05801
15.0308	2.09276		15.0363	1.93308		15.0246	1.97882		16.1985	1.82393
15.0363	2.18293		15.0419	1.82393		15.0303	1.67779		16.2054	1.82393
15.042	1.97882		15.0478	1.93308		15.036	2.12496		16.2123	1.82393
15.0478	2.12496		15.0536	1.8819		15.0416	1.97882		16.2191	2.09276
15.0537	2.12496		15.0593	1.93308		15.047	1.93308		16.2258	1.8819
15.0595	2.05801		15.0649	1.97882		15.0526	2.09276		16.2314	2.09276
15.0648	2.23409		15.0705	2.15491		15.0581	1.8819		16.2369	2.05801
15.0703	2.15491		15.076	2.05801		15.0638	2.0202		16.2436	2.18293
15.0761	2.18293		15.0817	1.8819		15.0695	1.97882		16.2505	2.15491
15.0817	1.75694		15.0873	1.67779		15.0752	1.93308		16.3498	0.94284
15.0873	2.09276		15.0928	1.97882		15.0808	2.0202		16.2642	2.12496
15.0929	2.20927		15.0982	2.09276		15.0863	1.93308		16.2713	2.27985
15.0983	2.09276		15.1039	2.20927		15.0919	1.8819		16.2782	1.93308
15.1039	2.15491		15.1096	1.97882		15.0974	1.97882		16.2849	2.12496
15.1096	1.75694		15.1151	1.93308		15.103	2.15491		16.2918	2.15491
15.1153	2.05801		15.1207	2.15491		15.1089	2.15491		16.2987	2.18293
15.1207	2.20927		15.1264	1.93308		15.1148	1.93308		16.3055	1.82393
15.1263	1.97882		15.132	1.82393		15.1204	2.09276		16.3124	2.05801
15.1322	2.30103		15.1374	1.93308		15.1259	1.75694		16.3192	1.97882
15.1381	2.09276		15.1431	2.12496		15.1318	2.05801		16.326	2.05801
15.1437	2.09276		15.1488	2.0202		15.1373	1.82393		16.3329	2.37676
15.1492	2.09276		15.1543	1.67779		15.1428	1.75694		16.2585	0.8755
15.1547	1.75694		15.1599	1.97882		15.1483	1.93308		16.3468	2.09276
15.1604	2.20927		15.1654	1.97882		15.1538	2.0202		16.3537	1.8819
15.1662	1.97882		15.1711	1.27989		15.1596	1.97882		16.3606	1.93308
15.1721	2.05801		15.1766	1.97882		15.1652	1.8819		16.3674	1.93308
15.1777	1.93308		15.1822	2.12496		15.1707	2.12496		16.3743	2.18293
15.1831	2.05801		15.1877	2.05801		15.1762	1.8819		16.3815	2.05801
15.1887	1.97882		15.1933	1.93308		15.1817	2.20927		16.3884	1.82393
15.1945	2.20927		15.1989	2.25758		15.1873	1.58092		16.3968	2.27985
15.2001	2.18293		15.2046	1.97882		15.1929	1.8819		16.4054	2.05801
15.2055	2.18293		15.2105	2.09276		15.1985	1.67779		16.4124	2.23409
15.211	2.09276		15.2163	1.97882		15.2041	1.97882		16.4194	1.8819
15.2165	1.97882		15.2218	1.97882		15.2097	1.8819		16.4261	2.23409
15.2223	2.23409		15.2273	1.97882		15.2153	1.75694		16.4313	2.15491
15.228	2.32125		15.2329	2.05801		15.2209	2.09276		16.4376	2.32125
15.2335	2.12496		15.2387	1.67779		15.2264	1.82393		16.0397	0.9884
15.2388	2.12496		15.2443	2.09276		15.2319	1.82393		16.4526	2.09276
15.2446	1.97882		15.2502	2.12496		15.2376	1.8819		16.4591	1.93308
15.2506	1.8819		15.2561	1.82393		15.2432	2.05801		16.4659	2.12496
15.2563	1.93308		15.2616	1.8819		15.2489	2.05801		16.4729	2.0202
15.2619	1.97882		15.2672	2.18293		15.2545	2.12496		16.4799	2.09276
15.2672	2.05801		15.2728	2.05801		15.2602	1.82393		16.4866	1.97882
15.2725	2.12496		15.2784	2.09276		15.2644	2.12496		16.4933	1.82393
15.2782	2.37676		15.284	2.15491		15.2714	1.97882		16.5003	2.09276
15.2841	2.05801		15.2897	2.05801		15.277	1.93308		16.5072	1.8819
15.2898	2.0202		15.2953	2.05801		15.2825	1.93308		16.5141	2.0202
15.2952	2.0202		15.3008	2.0202		15.2881	2.0202		16.5211	1.8819
15.3008	1.82393		15.3063	1.58092		15.2937	2.18293		16.5278	2.15491
15.3066	2.05801		15.3119	2.12496		15.2993	1.75694		16.5345	2.30103
15.3123	1.8819		15.3176	1.8819		15.3049	1.58092		16.5416	1.8819
15.3175	2.05801		15.323	1.97882		15.3106	1.82393		16.4592	1.02207
15.3229	2.23409		15.3287	2.09276		15.3161	2.15491		16.5555	2.12496
15.3285	2.12496		15.3343	1.93308		15.3215	1.58092		16.5629	2.09276
15.3346	2.05801		15.3398	1.75694		15.3273	2.18293		16.5702	2.20927
15.3407	2.20927		15.3456	2.09276		15.3329	1.97882		16.5769	2.09276
15.3462	2.18293		15.3512	2.0202		15.3383	2.12496		16.5837	2.20927
15.3516	1.93308		15.3568	1.75694		15.3426	1.82393		16.5906	1.93308
15.3571	2.09276		15.3623	2.18293		15.3476	1.67779		16.5976	2.15491
15.3629	2.05801		15.3678	1.58092		15.3535	2.0202		16.6045	2.09276
15.3687	2.0202		15.3734	1.93308		15.359	1.97882		16.6113	2.0202
15.3742	2.09276		15.3778	2.05801		15.3648	1.97882		16.618	2.05801
15.3797	1.93308		15.3822	1.82393		15.3704	1.97882		16.6247	2.32125
15.2006	0.97453		15.3881	2.18293		15.376	2.0202		16.6318	2.15491
15.391	2.12496		15.3938	2.09276		15.3815	1.82393		16.6388	1.93308
15.3965	2.05801		15.3993	1.97882		15.3871	2.0202		16.6456	2.09276
15.402	2.15491		15.405	2.20927		15.3928	1.75694		16.6524	2.15491
15.4075	2.09276		15.411	1.93308		15.3984	2.05801		16.6591	2.18293
15.4131	2.15491		15.4166	2.0202		15.4041	1.97882		16.666	2.12496
15.4188	2.20927		15.4221	2.15491		15.4097	1.8819		16.6731	2.23409
15.4244	1.8819		15.4277	2.09276		15.4152	2.05801		16.6801	2.20927
15.4299	2.0202		15.4333	2.05801		15.4208	1.93308		16.6869	2.23409
15.4355	2.05801		15.4389	2.18293		15.4264	2.0202		16.6937	1.8819
15.4413	2.20927		15.4446	1.82393		15.432	1.8819		16.7006	2.18293
15.4469	2.27985		15.4503	2.05801		15.4375	2.09276		16.7074	2.09276
15.4525	1.8819		15.4558	1.8819		15.4431	1.75694		16.7142	2.05801
15.4581	2.05801		15.4614	2.09276		15.4487	2.15491		16.7214	2.12496
15.4636	2.05801		15.467	2.12496		15.4543	2.15491		16.7283	1.93308
15.4692	2.18293		15.4725	2.09276		15.46	2.0202		16.735	1.93308
15.4749	2.0202		15.4783	1.93308		15.4656	2.0202		16.7421	2.05801
15.4807	2.15491		15.4838	2.12496		15.4712	1.93308		16.7488	2.0202
15.4862	2.09276		15.4893	2.12496		15.477	2.15491		16.7553	2.05801
15.4915	2.23409		15.4949	2.12496		15.4827	2.05801		16.7624	2.05801
15.4971	1.75694		15.5006	1.8819		15.4884	2.05801		16.7696	2.09276
15.5028	2.12496		15.5062	1.93308		15.6202	0.93548		16.7763	2.18293
15.5083	2.18293		15.5121	1.8819		15.4997	2.12496		16.7831	2.05801
15.514	2.09276		15.5179	1.97882		15.5053	1.97882		16.79	2.18293
15.5197	1.93308		15.5235	2.05801		15.5109	1.82393		16.7967	2.23409
15.5251	2.05801		15.5292	1.75694		15.5165	1.93308		16.8042	2.05801
15.5295	2.09276		15.5347	2.0202		15.5221	2.05801		16.812	2.0202
15.534	1.8819		15.5401	2.09276		15.5277	2.15491		16.819	1.97882
15.5396	1.8819		15.5459	2.12496		15.5335	1.75694		16.8258	2.18293
15.5451	2.18293		15.5519	1.58092		15.5393	1.82393		16.8326	2.09276
15.551	1.82393		15.5577	2.15491		15.545	2.18293		16.8394	2.05801
15.5566	2.27985		15.5633	2.05801		15.5506	2.09276		16.8465	2.05801
15.5622	2.05801		15.5688	1.97882		15.5561	1.8819		16.8538	1.82393
15.568	1.97882		15.5743	2.30103		15.5618	1.97882		16.861	1.82393
15.5738	2.09276		15.5802	2.09276		15.5674	2.0202		16.8679	2.12496
15.5793	2.20927		15.5859	1.67779		15.5729	1.8819		16.5686	0.96661
15.5849	1.8819		15.5914	1.97882		15.5785	1.93308		16.7693	1.12394
15.5906	1.93308		15.5969	1.93308		15.584	2.09276		16.8883	2.20927
15.5962	2.20927		15.6025	1.97882		15.5898	1.8819		16.8951	2.12496
15.6017	2.18293		15.608	2.05801		15.5954	2.0202		16.9021	2.0202
15.6073	2.09276		15.6135	2.20927		15.601	1.93308		16.9089	1.8819
15.613	2.25758		15.6191	2.05801		16.0397	0.96435		16.9158	1.75694
15.6187	2.25758		15.6247	2.0202		15.839	0.8472		16.9227	1.8819
15.6241	2.05801		15.6303	2.09276		15.6177	1.67779		16.9296	2.09276
15.6297	2.15491		15.6359	1.97882		15.6233	2.05801		16.9365	1.75694
15.6352	1.97882		15.6415	1.97882		15.6288	2.15491		16.9435	2.12496
15.6409	2.12496		15.6471	1.97882		15.6344	1.75694		16.9505	2.0202
15.6466	2.25758		15.6527	1.82393		15.6403	1.93308		16.9573	1.93308
15.6522	2.0202		15.6582	2.05801		15.6461	1.97882		16.9644	2.15491
15.6577	2.05801		15.6638	2.09276		15.6517	1.93308		16.7693	0.8854
15.6634	2.20927		15.6693	2.15491		15.6573	1.82393		16.9786	2.27985
15.6692	2.05801		15.6748	2.0202		15.663	2.05801		16.9854	2.05801
15.6748	1.97882		15.6806	2.12496		15.6686	2.12496		17.0976	0.89728
15.6806	1.93308		15.6862	2.0202		15.674	1.8819		16.9992	2.15491
15.6862	2.15491		15.6917	2.0202		15.6796	2.20927		17.006	2.20927
15.6917	2.12496		15.6972	2.05801		15.6852	2.15491		17.0129	2.05801
15.6975	1.97882		15.7028	1.8819		15.6909	2.25758		17.0198	2.0202
15.7033	2.09276		15.7085	1.82393		15.6965	1.97882		17.0268	2.0202
15.709	2.15491		15.7141	1.93308		15.702	2.12496		17.0336	2.18293
15.7146	2.15491		15.7197	1.82393		15.7076	2.0202		17.0406	2.0202
15.7202	2.15491		15.7252	2.09276		15.7133	1.8819		17.0475	2.09276
15.7257	1.97882		15.7309	2.15491		15.7189	1.58092		17.0542	1.82393
15.7313	2.05801		15.7365	2.23409		15.7245	1.8819		17.0612	2.12496
15.7369	1.97882		15.7422	1.8819		15.73	2.09276		17.068	2.0202
15.7425	2.09276		15.7477	2.0202		15.7354	2.18293		17.0747	1.97882
15.7482	2.15491		15.7532	1.93308		15.7412	2.05801		17.0818	2.12496
15.7538	1.8819		15.7588	1.8819		15.7459	2.05801		17.0888	2.20927
15.7593	2.05801		15.7644	2.18293		15.7505	1.93308		17.0956	2.12496
15.7649	2.09276		15.7702	2.05801		15.7561	1.82393		17.1025	2.12496
15.7708	1.97882		15.7759	2.12496		15.7618	1.93308		17.1093	1.97882
15.7763	2.15491		15.7814	2.05801		15.7675	1.82393		17.116	1.97882
15.7819	1.93308		15.7869	1.93308		15.7731	1.75694		17.1229	2.25758
15.7874	2.23409		15.7924	1.93308		15.7787	2.05801		17.1299	1.67779
15.7928	2.23409		15.7981	1.67779		15.7842	1.97882		17.1368	2.20927
15.7983	2.18293		15.804	1.82393		15.7898	1.8819		17.1437	1.82393
15.8041	2.27985		15.8094	2.09276		15.7954	1.8819		17.1507	1.58092
15.8099	2.23409		15.8146	1.97882		15.8012	1.97882		17.1574	2.0202
15.8153	2.15491		15.8198	1.97882		15.8067	2.12496		17.164	1.97882
15.8196	1.97882		15.8257	2.20927		15.8133	1.93308		17.1711	1.93308
15.8269	2.15491		15.8317	1.97882		15.8206	2.20927		17.1781	1.82393
15.8326	1.93308		15.8372	1.82393		15.8265	1.97882		17.1849	2.23409
15.8379	2.12496		15.8428	2.09276		15.8319	2.18293		17.192	2.09276
15.8432	2.18293		15.8487	1.8819		15.839	0.75891		17.1991	2.09276
15.8487	1.8819		15.8545	1.93308		15.8415	2.09276		17.2059	2.0202
15.8544	2.12496		15.8596	2.0202		15.8465	1.97882		17.2129	2.05801
15.8604	2.09276		15.8648	2.12496		15.8528	1.93308		17.22	1.8819
15.8662	2.05801		15.8705	1.8819		15.5107	0.86757		17.2268	1.8819
15.8718	2.20927		15.8767	1.97882		15.8643	2.15491		17.2338	2.0202
15.8775	2.18293		15.8832	1.82393		15.87	2.05801		17.2408	1.97882
15.8833	1.97882		15.8888	1.93308		15.8756	1.97882		17.2475	1.97882
15.8888	2.05801		15.8937	2.05801		15.8811	2.0202		17.2527	1.8819
15.8942	2.05801		15.8989	2.09276		15.887	2.12496		17.2582	2.05801
15.8987	2.15491		15.9049	2.18293		15.8927	1.75694		17.2653	1.93308
15.9032	1.8819		15.9107	1.8819		15.8983	1.75694		17.2724	1.97882
15.9092	2.0202		15.9162	1.93308		15.904	2.25758		17.2791	2.20927
15.839	1.04244		15.9218	1.93308		15.9096	2.09276		17.2858	1.97882
15.9207	2.15491		15.9273	2.05801		15.9156	1.97882		17.2928	2.12496
15.5107	1.01358		15.9327	2.0202		15.9213	2.15491		17.6083	1.10328
15.9317	1.8819		15.9383	1.97882		15.839	0.85739		17.3068	1.97882
15.9374	1.82393		15.9441	1.82393		15.932	2.18293		17.3135	2.18293
15.9431	2.25758		15.9497	1.93308		15.9375	1.75694		17.3205	2.0202
15.9485	2.12496		15.9553	2.05801		15.9433	2.25758		17.3272	1.8819
15.954	2.09276		15.9609	2.05801		15.9492	2.05801		17.3358	2.05801
15.9597	2.18293		15.9665	1.8819		15.9549	1.93308		17.3446	2.05801
15.9654	2.09276		15.9721	2.15491		15.9604	1.93308		17.3515	1.8819
15.971	2.15491		15.9775	1.75694		15.966	2.0202		17.358	2.23409
15.9765	2.0202		15.9831	1.75694		15.9716	1.82393		17.3648	1.93308
15.982	2.20927		15.9888	1.93308		15.9772	2.05801		17.3719	2.0202
15.9876	1.97882		15.9945	1.97882		15.983	1.82393		17.3789	1.97882
15.9934	2.12496		16.0001	1.82393		15.9888	1.93308		17.3858	2.15491
15.9993	2.05801		16.0055	2.12496		15.9942	2.05801		17.3927	2.23409
16.0049	1.82393		16.0101	1.82393		15.9997	2.15491		17.3996	2.18293
16.0106	1.8819		16.0149	1.8819		16.0052	2.09276		17.4065	1.97882
16.0162	1.93308		16.0206	2.15491		16.0108	2.0202		16.8787	1.06763
16.0218	1.8819		16.026	1.45591		16.0164	1.97882		17.4209	2.18293
16.0275	1.8819		16.0313	1.93308		16.0221	2.0202		17.4277	2.09276
16.033	1.75694		16.0367	2.09276		16.1491	1.01358		17.4347	2.05801
16.0387	2.12496		16.0422	1.8819		16.0332	1.82393		17.4418	1.8819
16.0444	2.23409		16.0484	2.15491		16.0389	2.12496		17.4487	2.0202
16.0499	1.97882		16.0546	1.93308		16.0446	2.18293		17.4553	1.8819
16.0554	2.0202		16.0603	1.8819		16.0503	1.82393		17.4621	2.20927
16.0615	2.09276		16.0659	2.0202		16.0558	2.0202		17.469	2.18293
16.0675	1.97882		16.0712	2.12496		16.0614	1.93308		17.4758	1.93308
16.073	1.97882		16.0767	1.75694		16.067	2.0202		17.4828	2.05801
16.0786	1.75694		16.0823	2.12496		16.0725	2.05801		17.4896	1.97882
16.084	2.0202		16.0879	2.09276		16.078	1.82393		17.4962	1.82393
16.0896	2.15491		16.0937	2.12496		16.0836	2.0202		17.5033	2.0202
16.0953	1.93308		16.0999	2.12496		16.0892	1.67779		17.5103	2.12496
16.101	1.82393		16.1057	1.97882		16.0949	2.09276		17.5171	2.15491
16.1051	2.0202		16.1107	1.97882		16.1006	2.15491		17.5238	2.0202
16.1111	1.58092		16.1153	1.82393		16.1062	1.93308		17.6083	1.05772
16.1157	2.0202		16.1203	2.0202		16.1117	1.93308		17.5375	2.12496
16.121	1.97882		16.1263	2.0202		16.1172	2.0202		17.5444	2.12496
16.1267	2.20927		16.133	1.75694		16.1227	2.09276		17.5515	2.0202
15.7296	1.07131		16.1392	1.97882		16.1284	1.82393		17.5584	2.15491
16.138	2.0202		16.1449	2.20927		16.1339	1.82393		17.5653	2.0202
14.8906	0.93548		16.1502	1.97882		16.1394	2.0202		17.5724	1.97882
16.1495	2.18293		16.1548	1.8819		16.1451	1.75694		17.5792	1.82393
16.1551	2.0202		16.1605	2.23409		16.1508	1.93308		17.5858	1.67779
16.1606	2.09276		16.1668	1.97882		16.1563	1.93308		17.593	2.12496
16.1662	2.12496		16.1729	1.82393		16.1619	1.97882		17.6	2.09276
16.1719	1.93308		16.1793	2.12496		16.1675	2.18293		17.6067	2.05801
16.1775	2.0202		16.1851	1.93308		16.1732	2.05801		17.6136	2.23409
16.1831	2.09276		16.1903	1.93308		16.1789	2.0202		17.619	2.0202
16.1886	2.0202		16.1957	2.05801		16.1844	1.75694		17.6244	2.0202
16.1941	2.05801		16.2013	2.09276		16.1899	2.0202		17.6317	2.27985
16.1998	2.05801		16.207	2.15491		16.1954	1.93308		17.6386	1.97882
16.2055	2.0202		16.2129	1.67779		16.2011	2.05801		17.6453	2.05801
16.2112	2.20927		16.2184	2.12496		16.2066	1.67779		17.6523	1.97882
16.2166	2.0202		16.2238	2.0202		16.2123	1.97882		17.659	2.09276
16.2221	2.12496		16.2294	2.15491		16.2182	1.93308		17.6657	2.0202
16.2276	2.15491		16.235	2.12496		16.224	1.93308		17.6727	1.97882
16.2332	1.8819		16.2407	1.75694		16.2295	2.0202		17.6797	2.09276
16.2389	2.0202		16.2585	0.9253		16.2352	2.0202		17.6864	1.97882
16.2445	1.58092		16.2517	2.0202		16.2409	1.75694		17.6933	2.09276
15.7296	1.08772		16.2572	2.27985		16.2465	1.45591		17.7003	2.0202
16.2558	2.0202		16.2628	2.18293		16.252	1.93308		17.7072	2.0202
16.2615	2.09276		16.0397	0.94567		16.2575	2.23409		17.7142	2.0202
16.2669	2.09276		16.274	2.18293		16.2631	1.97882		17.7211	1.93308
16.2723	2.0202		16.2797	1.82393		16.2686	2.0202		17.7278	2.0202
16.2779	2.20927		16.2852	2.0202		16.7693	0.96435		17.4077	1.05772
16.2834	2.23409		16.2908	2.12496		16.1491	1.04244		17.7418	2.18293
16.2891	1.97882		16.2963	1.93308		16.2853	1.82393		17.7487	2.20927
16.2951	1.97882		16.3019	2.25758		16.2909	1.82393		17.7553	2.09276
16.3009	2.15491		16.3075	1.97882		16.2966	1.8819		17.7623	1.8819
16.3063	1.93308		16.3132	1.97882		16.3023	1.93308		17.7692	1.93308
16.3118	2.0202		16.3188	1.75694		16.3078	2.18293		17.7761	2.0202
16.3174	2.15491		16.3242	1.82393		16.3134	1.45591		17.7831	2.05801
16.3232	2.23409		16.3298	1.97882		16.319	1.75694		17.7899	2.18293
16.3289	1.8819		15.3101	0.68081		16.3245	2.09276		17.7966	2.12496
16.3343	2.27985		16.3413	2.0202		16.3302	2.0202		17.8036	2.18293
16.3398	2.20927		16.3469	2.12496		16.3358	2.09276		17.8106	2.05801
16.3454	2.12496		16.3525	1.67779		16.3413	1.93308		17.8173	2.0202
16.3512	2.05801		16.3579	2.0202		16.3469	1.67779		17.8259	2.18293
16.3569	2.0202		16.3633	2.0202		16.1491	1.06282		17.8344	1.75694
16.3624	1.82393		16.3689	2.0202		16.3583	1.82393		17.8412	2.09276
16.3678	2.05801		16.3744	1.97882		16.3639	1.93308		18.4473	1.01217
16.3734	1.93308		16.3806	2.0202		16.3692	1.97882		17.8549	1.97882
16.3791	1.93308		16.3866	2.05801		16.3748	1.8819		17.8601	1.58092
16.3847	2.15491		16.392	2.05801		16.3805	2.05801		17.8665	1.97882
16.3905	1.8819		16.3976	2.09276		16.3862	2.23409		17.8768	1.97882
16.3963	2.0202		16.4032	1.75694		16.3919	2.15491		17.882	1.67779
16.4016	2.18293		16.4088	1.97882		16.3973	1.93308		17.8889	2.09276
16.4071	2.30103		16.4146	2.0202		16.4028	2.09276		17.8957	1.93308
16.4127	2.09276		16.4201	2.05801		16.4084	1.82393		17.9027	2.12496
16.4185	2.15491		16.4257	2.15491		16.4141	1.75694		17.9096	2.12496
16.4241	1.93308		16.4314	1.97882		16.4198	2.09276		17.9164	2.12496
16.4296	2.20927		16.4369	2.05801		16.4254	2.05801		17.7177	0.93096
16.4353	2.09276		16.4423	2.0202		16.431	2.09276		17.9301	2.0202
16.4409	1.8819		16.4479	1.93308		16.4365	1.97882		17.937	2.05801
16.4464	1.97882		16.0397	0.90662		16.4422	1.93308		17.9438	2.09276
16.452	2.15491		16.4594	2.12496		16.4478	1.93308		17.9525	1.93308
16.4575	2.12496		16.465	1.93308		16.4534	1.93308		17.9612	2.05801
16.4632	1.97882		16.4705	2.12496		16.4588	1.58092		17.9678	1.93308
16.4689	1.8819		16.476	2.05801		16.4643	2.15491		17.9745	2.12496
16.4743	2.18293		16.4818	1.93308		16.4699	1.67779		17.9815	2.15491
16.4799	2.15491		16.4874	1.93308		16.4757	2.0202		17.9865	1.8819
16.4856	1.8819		16.4929	1.8819		16.4814	1.97882		17.9923	2.0202
16.4912	2.18293		16.4984	1.93308		16.4871	2.05801		17.9999	1.93308
16.4966	2.20927		16.5041	2.09276		16.4927	2.05801		18.0067	2.05801
16.5023	1.93308		16.5098	2.0202		16.4982	2.05801		18.0136	2.05801
16.5081	2.12496		16.5153	2.09276		16.5037	2.15491		18.0206	1.93308
16.5137	1.82393		16.5209	1.8819		16.5092	2.05801		18.0273	2.12496
16.5191	1.8819		16.5264	2.12496		16.5148	1.97882		18.0342	1.93308
16.5246	1.75694		16.532	1.8819		16.5206	2.15491		18.0412	1.93308
16.5303	2.20927		16.5376	2.05801		16.5261	1.8819		18.0482	2.15491
16.5359	1.97882		16.5434	1.97882		16.5316	2.05801		18.0551	1.93308
16.5416	2.15491		16.5494	2.12496		16.5372	2.05801		18.062	1.67779
16.5471	1.82393		16.555	1.82393		16.5427	2.09276		18.0689	1.93308
16.5526	2.15491		16.5606	1.58092		16.5483	2.05801		18.0757	2.05801
16.5581	2.45594		16.5661	2.25758		16.554	2.0202		18.0827	2.05801
16.1491	1.04244		16.5717	2.12496		16.5597	2.05801		18.0896	1.97882
16.6781	1.08772		16.5773	2.0202		16.5651	1.45591		18.0983	1.8819
16.5752	2.09276		16.5829	1.82393		16.5708	1.97882		18.1034	1.75694
16.5808	2.12496		16.5885	2.12496		16.5768	1.93308		18.1103	2.12496
16.5863	2.05801		16.594	2.15491		16.5827	2.05801		18.1373	0.8755
16.5919	2.12496		16.5997	1.8819		16.5882	2.05801		18.1242	2.0202
16.5975	2.09276		16.6052	2.09276		16.5936	1.97882		18.1312	2.05801
16.6031	2.15491		16.6109	2.20927		16.5992	1.97882		18.1379	1.82393
16.6086	1.75694		16.6167	2.20927		16.6051	1.8819		18.1445	1.97882
16.614	1.67779		16.6222	2.09276		16.6111	1.67779		18.1515	2.0202
16.6195	2.15491		16.6277	2.09276		16.6166	1.75694		18.1587	2.34054
16.6253	2.23409		16.6331	1.97882		16.6222	1.67779		18.166	2.0202
16.6314	2.0202		16.6386	2.0202		16.6277	1.93308		18.1731	1.8819
16.6372	2.18293		16.6443	2.05801		16.6333	2.0202		18.1801	1.75694
16.6427	2.23409		16.65	2.18293		16.6376	2.09276		18.187	2.20927
16.6482	2.09276		16.6556	2.09276		16.6435	1.82393		18.194	2.15491
16.6538	2.05801		16.6612	1.93308		16.6482	2.09276		18.2009	2.20927
16.6595	2.20927		16.6667	1.67779		16.6541	1.75694		18.2076	2.09276
16.665	2.0202		16.6725	2.0202		16.6599	1.93308		18.2144	2.05801
16.6706	2.12496		16.6781	2.0202		16.6654	1.97882		18.2213	1.82393
16.6763	1.93308		16.6836	2.15491		16.671	2.05801		18.2281	2.0202
16.6821	2.0202		16.6892	2.0202		16.6768	1.97882		18.2349	2.23409
16.6876	2.18293		16.6945	2.05801		16.6825	1.75694		18.2418	2.18293
16.693	2.15491		16.7002	1.97882		16.688	2.0202		18.2487	1.93308
16.6987	2.15491		16.7059	1.8819		16.6937	1.75694		18.2555	1.82393
16.7042	1.97882		16.7103	1.93308		16.6994	2.09276		18.2625	2.09276
16.7098	1.45591		16.7153	2.0202		16.705	2.0202		18.2694	2.09276
16.7153	2.12496		16.7215	1.93308		16.7106	1.93308		18.2762	2.05801
16.7209	2.12496		16.7272	2.20927		16.7163	1.82393		18.2831	1.93308
16.7266	2.0202		16.7328	1.8819		16.7219	2.12496		18.2901	1.82393
16.7322	2.25758		16.7384	1.82393		16.7274	2.20927		18.2969	2.12496
16.7379	2.09276		16.744	2.12496		16.7329	2.0202		18.3038	2.05801
16.7434	2.12496		16.7496	2.0202		16.7385	1.93308		18.3107	1.8819
16.7491	2.05801		16.7551	1.8819		16.7442	1.8819		18.3174	2.0202
16.7547	2.15491		16.7608	2.05801		16.7499	2.05801		18.3242	2.27985
16.7603	1.93308		16.7665	2.18293		16.6781	1.12054		18.3312	1.8819
16.7659	1.97882		16.7721	2.12496		16.761	1.67779		18.338	1.97882
16.7714	1.8819		16.7776	2.0202		16.7665	2.09276		18.3448	1.97882
16.777	2.05801		16.7832	2.12496		16.7721	2.0202		17.9366	0.97651
16.7826	2.15491		16.7887	1.93308		16.7777	1.93308		17.9366	1.13696
16.7882	1.97882		16.7943	2.23409		16.7834	1.82393		18.3654	1.93308
16.7926	2.20927		16.8	2.23409		16.789	1.8819		18.3725	2.15491
16.7973	2.09276		16.8055	2.05801		16.7946	1.67779		18.3794	1.75694
16.8031	1.97882		16.8117	1.97882		16.8003	1.75694		18.3862	2.0202
16.8088	1.97882		16.8178	1.8819		16.8061	1.8819		18.3931	2.05801
16.8143	2.0202		16.8233	2.09276		16.8119	1.8819		18.4002	1.67779
16.8198	2.0202		16.829	2.15491		16.8175	2.0202		18.4073	1.82393
16.8258	2.15491		16.8346	1.93308		16.823	1.8819		18.4142	1.93308
16.8317	2.09276		16.8402	1.93308		16.8285	2.0202		18.4212	2.20927
16.8373	1.82393		16.8457	1.97882		16.8341	1.97882		18.4283	2.20927
16.8429	1.82393		16.8513	2.12496		16.8397	2.05801		17.8272	1.00028
16.8485	2.0202		16.8569	1.8819		16.8454	2.12496		18.1373	1.00028
16.8541	1.8819		16.8626	1.93308		16.851	2.05801		18.4489	2.05801
16.8603	2.05801		16.868	2.05801		16.8565	1.93308		18.4557	2.20927
16.8664	2.0202		16.8733	2.25758		16.8625	1.82393		18.4628	2.09276
16.8719	1.97882		16.879	1.93308		16.8681	1.93308		18.4696	1.97882
16.8774	1.8819		16.8849	2.23409		16.8732	1.93308		18.4764	2.05801
16.8831	1.97882		16.8905	2.23409		16.9881	0.83701		18.4834	1.82393
16.8888	1.8819		16.896	1.93308		16.8847	1.97882		18.4904	2.23409
16.8944	1.97882		16.9015	2.05801		16.8903	2.0202		18.497	2.09276
16.9	2.09276		16.907	1.93308		16.8958	2.15491		18.5037	1.58092
16.9055	2.23409		16.9128	2.05801		16.9013	1.8819		18.5107	1.97882
16.9111	2.09276		16.9184	1.82393		16.9068	1.97882		18.5176	2.0202
16.9169	2.15491		16.924	2.0202		16.9124	2.05801		18.5247	1.82393
16.9226	2.15491		16.9297	2.09276		16.918	2.05801		18.532	2.18293
16.928	2.18293		16.9354	2.09276		16.9237	2.05801		18.5389	1.93308
16.9335	2.05801		16.941	2.0202		16.9293	2.09276		18.5457	1.82393
16.9391	1.8819		16.9465	1.97882		16.9349	1.8819		18.5527	2.0202
16.9446	1.97882		16.9522	2.05801		16.9406	2.05801		18.5595	1.82393
16.9504	1.93308		16.9577	1.93308		16.9462	1.97882		18.5663	1.8819
16.9561	1.93308		16.9632	1.8819		16.9518	2.05801		18.5733	2.05801
16.9616	1.82393		16.9689	2.09276		16.9573	1.93308		18.5804	1.93308
16.9671	1.8819		16.9745	1.82393		16.9629	1.93308		18.5873	1.8819
16.9727	2.15491		16.98	1.93308		16.9685	1.93308		18.594	2.09276
16.9783	2.12496		16.9854	2.12496		16.974	1.97882		18.601	1.93308
16.9839	1.93308		16.9911	1.93308		16.9797	1.67779		18.6078	2.15491
16.9896	2.15491		16.9968	2.05801		16.9854	2.12496		18.6145	2.12496
16.9953	1.82393		17.0026	2.05801		16.9909	2.05801		18.6215	2.20927
17.0008	2.05801		17.0084	2.09276		16.9965	1.8819		18.6284	2.0202
17.0062	2.0202		17.0143	2.15491		17.0022	2.0202		18.6352	1.8819
17.0118	1.97882		17.02	2.09276		17.0077	2.05801		18.6422	1.93308
17.0175	2.05801		17.0255	1.93308		17.0134	1.75694		18.6489	2.0202
17.0234	1.97882		17.031	2.09276		17.0189	1.8819		18.6557	1.97882
17.0294	2.0202		17.0365	2.15491		17.0244	2.05801		18.6628	2.05801
17.0349	1.82393		17.0422	1.75694		17.0299	1.82393		18.6697	1.82393
17.0405	2.0202		17.0479	2.09276		17.0355	1.82393		18.6764	1.82393
17.046	1.97882		17.0538	2.0202		17.0414	2.12496		18.6832	1.93308
17.0516	2.05801		17.0594	1.97882		17.047	2.18293		18.6901	2.09276
17.0573	2.23409		17.0651	2.05801		17.0523	2.09276		18.6971	2.15491
15.9302	0.97453		17.0708	1.8819		17.0577	1.93308		18.7041	2.05801
17.0688	2.15491		17.0762	2.12496		17.0633	2.0202		18.711	1.8819
17.0744	2.27985		17.0817	1.93308		17.069	1.97882		18.7177	2.0202
17.0802	2.12496		17.0873	2.12496		16.0397	1.05263		18.7246	2.09276
17.0858	1.93308		17.0931	2.05801		17.0804	2.05801		18.7316	2.0202
17.0914	2.12496		17.0986	2.0202		17.0861	1.97882		18.7384	2.05801
16.7693	0.98472		17.104	1.93308		17.0917	2.12496		18.7452	2.20927
17.1026	2.0202		17.1095	1.8819		17.0972	2.0202		18.7522	2.15491
17.1081	2.0202		17.1152	2.09276		17.1027	1.75694		18.7591	1.75694
17.1136	1.93308		17.1213	2.05801		17.1082	1.97882		18.766	1.8819
17.1192	2.05801		17.1268	1.93308		17.1138	2.05801		18.2467	0.90917
17.1249	1.97882		17.1321	2.0202		17.1195	2.0202		18.7799	1.97882
17.1306	2.12496		17.1378	1.8819		17.125	1.97882		18.7864	2.20927
17.1362	1.82393		17.1435	1.97882		17.1306	2.05801		18.7934	2.0202
17.1417	2.18293		17.1495	2.0202		17.1363	2.05801		18.8004	1.75694
17.1472	1.97882		17.1553	1.75694		17.1419	2.12496		18.8076	1.97882
17.1528	2.09276		17.1609	1.67779		17.1475	2.0202		18.8148	2.18293
17.1584	1.75694		17.1665	2.18293		17.1531	1.93308		18.8219	1.97882
17.1642	1.82393		17.172	2.0202		17.1587	1.75694		18.8285	1.82393
17.1697	2.09276		17.1776	2.12496		17.1642	1.93308		18.8353	2.0202
17.1751	2.09276		16.0397	0.80815		17.1698	1.8819		18.8424	2.0202
17.1808	1.97882		15.6202	0.99321		17.1755	2.15491		19.3046	1.00028
17.1865	1.93308		17.1922	2.05801		17.1811	2.0202		18.8563	1.93308
17.1925	1.75694		17.1977	2.09276		17.1867	2.05801		18.8632	1.97882
17.1982	2.34054		17.2032	2.05801		17.1924	1.97882		18.8698	1.93308
17.2037	2.0202		17.2088	1.93308		17.198	1.97882		18.8764	2.09276
17.2093	1.93308		17.2145	1.97882		17.2034	1.8819		18.8834	2.15491
17.2149	1.82393		17.2201	1.93308		17.209	1.82393		18.8904	1.67779
17.2205	2.05801		17.2257	1.82393		17.2145	1.75694		18.8972	1.93308
17.2262	2.0202		17.2313	1.67779		17.2202	1.97882		18.9041	1.8819
17.2318	2.09276		17.2368	1.97882		17.2259	2.05801		18.9114	1.82393
17.2372	2.0202		17.2426	2.0202		17.2317	2.09276		18.9184	2.15491
17.2431	1.97882		17.2484	2.20927		17.2374	1.97882		18.925	1.8819
17.2487	2.0202		17.254	1.93308		17.2431	2.05801		18.932	2.0202
17.254	2.18293		17.2596	2.20927		17.2486	2.05801		18.9388	1.97882
17.2596	2.12496		17.2653	2.18293		17.2541	1.97882		18.9456	1.97882
17.2652	2.12496		17.2708	2.18293		17.2599	2.12496		18.9525	2.09276
17.2708	2.18293		17.2766	2.12496		17.2656	2.18293		18.9593	2.30103
17.2764	2.09276		17.2825	1.93308		17.271	1.93308		18.9661	1.97882
17.282	2.09276		17.2881	2.15491		17.2764	1.8819		18.9731	2.0202
17.2876	2.05801		17.2937	2.0202		17.2821	1.97882		18.9799	2.0202
17.2933	1.93308		17.2994	2.05801		17.2879	1.67779		18.9866	2.12496
17.2989	2.27985		17.3049	2.15491		17.2936	1.97882		18.9936	1.97882
17.3044	1.8819		17.3106	2.12496		17.2991	2.25758		19.0005	2.12496
17.3099	1.97882		17.3162	2.09276		17.3045	2.09276		19.0071	2.18293
17.3156	2.0202		17.3218	2.05801		17.4077	0.89643		19.0141	2.15491
17.3212	2.09276		17.3274	1.97882		17.3161	1.97882		19.0211	1.58092
17.3268	2.0202		17.3329	1.75694		17.3216	2.05801		19.0279	1.8819
17.3324	1.97882		17.3385	2.20927		17.3271	1.67779		19.0348	1.97882
17.338	1.97882		17.3443	1.93308		17.3325	1.82393		19.0419	1.8819
17.3436	2.12496		17.3503	1.93308		17.3381	2.0202		19.0489	1.93308
17.3492	2.09276		17.356	2.23409		17.3437	1.93308		19.0561	2.0202
17.3547	2.05801		17.3617	2.0202		17.3493	1.67779		19.0633	1.93308
17.3602	2.05801		17.3671	1.93308		17.3549	1.97882		19.07	2.0202
17.3658	2.20927		17.3726	1.8819		17.3606	2.18293		19.0769	1.97882
17.3715	1.93308		17.3781	1.93308		17.3663	1.97882		18.8668	0.93096
17.3771	2.0202		17.3837	2.09276		17.3709	1.75694		19.0908	2.05801
17.3827	2.0202		17.3894	2.0202		17.3758	1.97882		19.0977	1.82393
17.3885	1.75694		16.6781	0.89643		17.3818	2.12496		19.1047	1.97882
17.3942	2.09276		17.4006	2.0202		17.3873	1.8819		19.1116	2.0202
17.3998	2.09276		17.4063	2.05801		17.3927	2.05801		19.1184	1.8819
17.4056	2.05801		17.4118	2.0202		17.3984	1.8819		19.1252	1.97882
17.4114	2.09276		17.4174	2.09276		17.4042	1.93308		19.1321	2.20927
17.4169	1.75694		17.4231	2.12496		17.4098	2.05801		19.1391	1.93308
17.2982	0.99321		17.4287	1.82393		17.4153	1.67779		19.1458	1.8819
17.4077	1.30702		17.4343	1.97882		17.4213	2.0202		19.1528	1.8819
17.4337	1.97882		17.4401	2.18293		17.4272	1.97882		19.1596	1.97882
17.4395	1.97882		17.4458	2.0202		17.4327	2.0202		19.1663	2.05801
17.4448	2.0202		17.4515	1.8819		17.4383	2.05801		19.1732	1.97882
17.4502	2.05801		17.4571	1.27989		17.4439	1.93308		19.1801	2.0202
17.4558	2.05801		17.4627	1.93308		17.4493	2.09276		19.1869	1.8819
17.4617	1.75694		17.4681	2.09276		17.455	2.12496		19.1939	1.75694
17.4672	1.67779		17.4738	1.82393		17.4605	1.97882		19.2007	1.8819
17.4727	2.09276		17.4798	2.09276		17.4661	2.0202		19.2076	2.20927
17.4783	1.93308		17.4855	2.18293		17.472	2.25758		19.2146	1.97882
17.4838	2.12496		17.4912	1.82393		17.4779	1.82393		19.2215	2.12496
17.4895	1.82393		17.4967	1.82393		17.4835	1.93308		19.2283	1.97882
17.4951	2.09276		17.5023	1.75694		17.489	2.05801		19.2353	1.97882
17.5006	2.09276		17.5078	1.97882		17.4945	2.12496		19.2424	2.09276
17.5063	2.0202		17.5134	2.05801		17.5002	2.05801		19.2491	2.09276
17.5119	1.82393		17.5191	1.82393		17.5058	2.12496		19.2559	1.93308
17.5173	1.97882		17.5247	1.75694		17.5116	2.23409		19.2629	1.82393
17.5229	2.09276		17.5303	1.97882		17.5172	1.93308		19.2696	1.97882
17.5287	1.97882		17.536	1.97882		17.5228	2.12496		19.2764	2.15491
17.5343	2.12496		17.5416	2.20927		17.5283	1.93308		19.2832	2.09276
17.5399	1.97882		17.5471	2.0202		17.5338	2.09276		19.5052	0.96661
17.5453	1.97882		17.5526	1.93308		17.5395	1.82393		19.2973	1.93308
17.551	2.09276		17.5582	2.12496		17.5452	2.0202		19.3047	2.09276
17.5567	1.75694		17.5638	1.58092		17.5506	2.05801		19.3117	1.58092
17.5624	2.15491		17.5695	1.8819		17.556	2.18293		19.3184	1.82393
17.5679	1.75694		17.5758	1.97882		17.5617	2.09276		19.3251	1.93308
17.5733	1.8819		17.5819	2.09276		17.5675	2.05801		19.3322	1.93308
17.5788	2.25758		17.5874	1.82393		17.5733	2.0202		19.3392	2.09276
17.5845	1.75694		17.593	2.05801		17.5791	2.05801		19.3463	2.0202
17.589	2.0202		17.5988	2.23409		17.585	1.82393		19.3537	1.97882
17.5932	1.93308		17.6043	2.0202		17.5906	2.09276		19.3607	2.20927
17.5992	2.15491		17.5171	0.8472		17.5962	1.97882		19.3675	2.0202
17.6054	1.97882		17.6153	1.8819		17.6018	2.20927		19.3743	2.12496
17.6112	1.82393		17.6211	1.97882		17.6074	1.67779		19.3812	2.20927
17.6168	2.15491		17.6267	2.12496		17.6132	1.8819		19.6147	0.79428
17.6223	1.97882		17.6323	1.93308		17.619	2.0202		19.3948	1.8819
17.6277	2.09276		17.638	1.97882		17.6246	2.09276		19.4019	2.15491
17.6333	2.0202		17.6435	2.0202		17.6303	2.05801		19.4087	1.8819
17.639	2.0202		17.649	1.75694		17.6362	1.8819		19.4153	1.82393
17.6447	2.05801		17.6546	1.97882		17.6421	2.0202		19.4222	1.82393
17.6503	2.05801		17.6604	1.82393		17.6476	1.82393		19.4291	1.82393
17.6558	1.82393		17.6661	2.0202		17.6532	1.82393		19.436	2.12496
17.6612	2.12496		17.6716	2.12496		17.6587	2.15491		19.4429	2.0202
17.6668	1.93308		17.677	1.97882		17.6643	2.0202		19.4498	2.0202
17.6726	2.05801		17.6824	2.18293		17.6702	2.09276		19.4567	1.97882
17.6782	2.0202		17.6881	1.93308		17.676	1.58092		19.4642	1.93308
17.6837	2.05801		17.6938	2.15491		17.6818	1.93308		19.4718	2.23409
17.6892	1.93308		17.6994	1.93308		17.6873	1.97882		19.4787	2.18293
17.6948	1.93308		17.705	1.67779		17.6928	2.0202		19.4855	2.0202
17.7005	2.15491		17.7106	2.05801		17.6984	2.12496		19.4925	1.75694
17.1888	0.99321		17.7161	2.05801		17.7042	2.09276		19.4993	1.8819
17.7118	1.45591		17.7218	1.82393		17.7099	2.0202		19.5061	2.0202
17.7172	2.09276		17.7274	2.12496		17.7153	1.82393		19.5132	1.93308
17.7228	1.93308		17.7328	2.20927		17.7208	2.05801		19.52	2.0202
17.7284	2.0202		17.7385	1.97882		17.7265	2.09276		19.5267	1.97882
17.7341	1.67779		17.7441	1.97882		17.7322	2.30103		19.534	2.18293
17.7397	1.97882		17.7497	1.97882		17.7379	1.75694		19.541	1.97882
17.7453	2.05801		17.7554	1.75694		17.7435	2.0202		19.5476	1.45591
17.7511	2.15491		17.761	1.8819		17.7491	1.97882		19.5545	1.82393
17.757	1.8819		17.7667	1.82393		17.7544	1.97882		19.5613	1.93308
17.7628	2.12496		17.7726	1.97882		17.76	2.15491		19.568	1.97882
17.7682	1.97882		17.7787	2.15491		17.7656	2.0202		19.5749	1.67779
17.7736	2.09276		17.7845	2.0202		17.7715	2.18293		19.5819	1.97882
17.7792	2.09276		17.7901	2.18293		17.7774	2.05801		19.5888	1.8819
17.785	2.12496		17.7956	1.93308		17.7831	1.8819		19.3958	1.07951
17.7906	2.12496		17.8012	1.93308		17.7886	1.97882		19.6024	1.97882
17.7964	1.8819		17.8067	2.18293		17.7941	1.97882		19.6093	2.05801
17.8023	2.09276		17.8111	2.0202		17.7997	1.8819		19.6162	1.8819
16.9881	1.08149		17.8156	1.8819		17.8039	2.12496		19.6234	1.75694
16.8787	1.03226		17.8212	2.12496		17.8086	2.20927		19.6303	2.0202
17.8192	1.8819		17.2982	0.7691		17.8148	2.05801		19.637	1.93308
17.8246	1.93308		17.8325	2.15491		17.8205	2.18293		19.6439	2.12496
17.8301	2.18293		17.8381	1.93308		17.8261	1.93308		19.6509	1.75694
17.8357	1.93308		17.8436	2.18293		17.8317	1.75694		19.6577	2.09276
17.7177	1.01358		17.8492	2.09276		17.8372	1.97882		19.6649	2.09276
17.847	1.97882		17.8548	1.97882		17.8428	2.18293		19.6721	1.97882
17.8527	1.93308		17.8605	2.05801		17.8483	2.09276		19.6789	1.75694
17.8581	2.20927		17.8661	0.97864		17.8538	2.09276		19.6858	2.0202
17.8636	2.09276		17.872	2.0202		17.8595	2.0202		19.6928	1.93308
17.8692	1.8819		17.8779	2.09276		17.8652	2.15491		19.6998	1.8819
17.8749	2.09276		17.8834	2.09276		17.8708	1.93308		19.7067	2.0202
17.8806	1.93308		17.889	2.18293		17.8764	1.75694		19.7135	1.93308
17.8861	2.0202		17.8945	2.18293		17.882	1.82393		19.7204	2.09276
17.8918	2.0202		17.9002	2.27985		17.8876	1.8819		19.7272	2.09276
17.8975	2.09276		17.9058	2.20927		17.8933	2.15491		19.7342	1.97882
17.903	2.25758		17.9118	1.58092		17.899	2.09276		19.7411	2.09276
17.9086	2.12496		17.9176	2.05801		17.905	1.67779		19.7479	1.27989
17.9143	1.82393		17.9232	2.15491		17.9112	2.0202		19.7548	2.05801
17.92	1.97882		17.9288	1.8819		17.9167	2.15491		19.7618	1.93308
17.9255	2.05801		17.9341	2.12496		17.9222	2.15491		19.7685	1.8819
17.931	1.97882		17.9397	1.82393		17.6083	0.90662		19.7752	2.12496
17.9366	1.97882		17.9454	2.15491		18.1373	1.0034		19.7823	1.82393
17.9422	2.05801		17.951	2.15491		17.9389	2.09276		19.7891	2.05801
17.9477	2.0202		17.9565	1.67779		17.7177	0.96435		19.7959	2.12496
17.9534	2.09276		17.9622	2.15491		17.9501	2.09276		19.8029	1.97882
17.9589	2.30103		17.9679	2.20927		17.9555	2.05801		19.8096	1.8819
17.9644	2.15491		17.9735	2.23409		17.9611	2.05801		19.8164	2.15491
17.9699	2.09276		17.9789	2.0202		17.9668	1.75694		19.8234	2.15491
17.9753	2.12496		17.9843	1.75694		17.9724	2.0202		19.8303	1.82393
17.981	1.97882		17.9901	2.05801		17.9782	2.15491		19.837	1.97882
17.9866	2.27985		17.9958	2.05801		17.9836	2.09276		19.8438	1.8819
17.9925	2.0202		18.0013	1.97882		17.9891	2.05801		19.8507	1.97882
17.9983	2.12496		18.0068	2.0202		17.9947	1.97882		19.8576	1.93308
18.004	2.05801		18.0123	1.82393		18.0003	1.97882		19.8647	1.82393
18.0097	1.8819		18.0178	1.8819		18.0059	1.93308		19.8724	2.0202
18.0154	2.0202		18.0235	1.97882		18.0116	1.93308		19.88	2.05801
18.0209	2.15491		18.0292	2.15491		18.0172	2.0202		19.8868	1.8819
18.0266	2.25758		18.0348	2.12496		18.0227	2.0202		19.8937	2.0202
18.2467	1.06367		17.7177	0.64177		18.0281	2.05801		19.9006	2.05801
18.038	2.18293		18.0457	2.09276		18.0336	1.97882		19.9074	1.93308
18.0439	2.05801		18.0515	1.8819		18.0393	1.97882		19.9142	2.05801
18.0498	2.0202		18.0573	1.97882		18.045	2.12496		19.9212	1.97882
18.0554	2.05801		18.0628	1.93308		18.0506	2.18293		19.9281	1.8819
18.061	2.12496		18.0683	2.15491		18.0564	2.05801		19.9349	2.12496
18.0667	2.05801		18.0742	2.15491		18.062	2.05801		19.9418	1.93308
18.0724	2.05801		18.08	1.82393		18.0675	2.05801		19.9486	1.67779
18.0778	1.97882		18.0856	2.12496		18.0729	1.8819		19.9554	1.75694
18.0833	2.09276		18.0914	2.23409		18.0785	2.0202		19.9626	1.97882
18.0891	1.67779		18.0969	2.12496		18.0843	1.93308		19.9695	2.09276
18.0951	1.75694		18.1025	2.05801		18.0899	2.12496		19.9762	1.8819
18.1009	2.15491		18.1085	2.18293		18.0954	1.97882		19.9832	1.82393
18.1065	1.8819		18.1142	1.97882		18.1011	1.8819		19.9901	1.93308
18.1121	2.09276		18.1197	2.09276		18.1068	1.97882		19.9968	1.58092
18.1177	1.82393		18.1255	2.05801		18.1125	1.75694		20.0037	1.75694
17.6083	0.97453		18.1313	1.97882		18.0278	0.99321		20.0106	1.82393
18.1293	2.12496		18.1369	2.0202		18.1235	1.8819		20.0174	1.97882
18.1351	1.93308		18.1425	2.09276		18.1292	2.12496		20.0244	2.0202
18.1408	2.05801		18.1481	2.0202		18.1349	2.18293		20.0312	2.0202
18.1465	2.12496		18.1536	1.97882		18.1405	2.05801		20.0379	2.09276
18.1521	2.0202		18.1593	1.8819		18.1461	2.12496		20.0448	1.97882
18.1577	1.82393		18.1649	1.93308		18.1517	2.05801		20.0518	1.97882
18.1632	2.18293		18.1705	2.05801		18.1571	2.09276		20.0587	1.93308
18.1687	2.05801		18.176	2.18293		18.1627	2.25758		20.0656	1.97882
18.1742	1.67779		18.1816	2.23409		18.1687	2.05801		20.0725	1.67779
18.18	1.97882		18.1872	2.0202		18.1747	1.82393		20.0793	2.0202
18.1857	2.35904		18.1927	2.05801		18.1803	2.15491		20.0861	2.05801
18.1913	2.0202		18.1983	1.97882		18.1858	2.05801		20.0932	2.05801
18.1969	1.93308		18.2039	2.18293		18.1913	1.93308		20.1001	1.93308
18.2025	1.97882		18.2094	2.05801		18.197	1.67779		20.1068	2.0202
18.2081	1.67779		18.215	1.75694		18.2027	2.12496		20.1139	1.8819
18.2136	1.75694		18.2206	2.12496		18.2082	1.97882		20.1208	2.0202
18.2191	1.97882		18.2262	2.0202		18.2137	2.09276		20.1274	1.82393
18.2249	1.8819		18.232	2.05801		18.2193	1.8819		20.1344	1.97882
18.2297	2.05801		18.2377	2.05801		18.2249	1.93308		20.1415	1.93308
17.7177	0.94567		18.2433	2.09276		18.2304	1.93308		20.1484	1.82393
18.2397	2.09276		18.2488	2.05801		18.236	2.12496		20.1552	1.93308
18.2452	1.58092		18.2542	2.09276		18.0278	0.87606		20.1621	2.09276
18.2509	2.05801		18.2598	2.0202		18.2473	1.93308		20.1687	1.82393
17.4077	1.07923		18.2655	2.09276		18.2529	1.8819		20.1755	2.15491
18.2626	2.15491		18.2711	1.97882		18.2584	2.05801		20.1827	1.45591
18.2683	2.05801		18.277	1.93308		18.2639	1.58092		20.1897	1.8819
18.2741	2.18293		18.2829	2.18293		18.2695	1.67779		20.1967	1.93308
18.2797	1.82393		18.2884	2.09276		18.2751	2.15491		20.2039	2.12496
18.285	1.93308		18.2938	2.15491		18.2807	1.97882		20.2107	1.97882
18.2905	2.0202		18.2994	2.20927		18.2863	2.0202		20.2175	1.82393
18.296	2.15491		18.305	1.93308		18.2919	2.20927		20.2246	2.05801
18.3015	2.0202		18.3109	2.05801		18.2974	2.15491		20.0342	1.06763
18.3072	1.82393		18.3168	1.97882		18.3031	2.09276		20.2386	2.12496
18.313	2.09276		18.3224	1.97882		18.3087	1.8819		20.2458	1.8819
18.3184	2.0202		18.328	1.67779		18.3142	1.93308		20.2528	1.75694
18.324	2.12496		18.3336	2.15491		18.3198	1.82393		20.2596	2.05801
18.3297	1.97882		18.3393	2.0202		18.3254	1.8819		20.2663	2.15491
18.3353	1.67779		18.345	1.8819		18.331	2.0202		20.2734	1.58092
18.3409	1.97882		18.3504	2.09276		18.3372	1.82393		20.2802	1.75694
18.3561	0.95756		18.3559	2.23409		18.3435	2.09276		20.2871	1.93308
18.3522	2.12496		18.3617	2.20927		18.3561	0.87606		20.294	2.0202
18.3582	2.0202		18.3673	2.09276		18.4473	0.99321		20.3009	2.18293
18.3644	2.0202		18.3729	2.09276		18.3598	1.67779		20.3077	1.97882
18.3698	2.05801		18.3785	2.0202		18.3656	1.97882		20.3148	1.82393
18.3753	1.97882		18.384	1.75694		18.3713	2.0202		20.3217	2.09276
18.3809	2.0202		18.3896	1.8819		18.3769	2.09276		20.3284	1.75694
18.3865	1.97882		18.3952	2.0202		18.3826	1.93308		20.3353	2.0202
18.3922	1.93308		18.4007	2.12496		18.3882	1.93308		20.3422	1.8819
18.3978	2.20927		18.4065	1.82393		18.3937	1.8819		20.3491	1.97882
18.4034	2.09276		18.4122	2.25758		18.3992	2.09276		20.356	2.09276
18.409	1.82393		18.4176	2.0202		18.4047	2.05801		20.363	1.8819
18.4147	1.93308		18.4233	2.18293		18.4104	1.93308		20.3697	1.75694
18.4203	1.8819		18.4289	2.23409		18.4161	2.09276		20.3764	1.82393
18.426	1.93308		18.4344	2.27985		18.422	1.8819		20.3834	2.0202
18.4316	1.8819		18.4399	2.27985		18.4275	2.0202		20.3903	2.0202
18.4371	1.97882		18.4455	1.8819		18.433	1.93308		20.3971	1.58092
18.4428	2.12496		18.4511	2.12496		18.4385	1.82393		20.4042	1.8819
18.3561	0.95416		18.4567	1.82393		18.4441	2.18293		20.4112	1.45591
18.4538	1.93308		18.4624	2.0202		18.4498	1.8819		20.4179	1.8819
18.4597	1.97882		18.4679	1.97882		18.4553	2.09276		20.4248	1.8819
18.4653	2.12496		18.4732	1.93308		18.4609	2.0202		20.4318	2.12496
18.4707	2.12496		18.4787	1.93308		18.4664	2.09276		20.4385	1.82393
18.4761	1.97882		18.4845	1.75694		18.4719	2.09276		20.4458	2.09276
18.4819	1.97882		18.4901	2.0202		18.4776	1.8819		20.4531	1.97882
18.4875	1.8819		18.4958	2.12496		18.4833	1.97882		20.4599	2.12496
18.4931	2.09276		18.5014	1.97882		18.4889	2.05801		20.4665	1.97882
18.4986	2.09276		18.5075	1.97882		18.4943	1.8819		20.1436	0.97651
18.5041	2.09276		18.5124	2.12496		18.5001	1.82393		20.2348	1.01217
18.5097	2.15491		18.5182	2.18293		18.5059	1.93308		20.4872	1.82393
18.5154	1.97882		18.5228	2.05801		18.5116	2.0202		20.4941	1.67779
18.5213	1.93308		18.5283	1.97882		18.5174	2.0202		20.5011	1.82393
18.5271	2.0202		18.5338	1.8819		18.523	1.82393		20.5079	2.09276
18.5329	1.97882		18.5409	2.09276		18.5285	1.93308		20.5149	1.93308
18.5384	1.82393		18.5478	1.97882		18.534	2.0202		20.5219	2.12496
17.6083	0.99321		18.5533	2.15491		18.5395	1.82393		20.5286	1.93308
18.5493	1.8819		18.5589	2.18293		18.5451	2.05801		20.5354	1.8819
18.5552	2.0202		18.5646	1.97882		18.5509	2.09276		20.5424	1.58092
18.5612	1.82393		18.5701	1.75694		18.5569	2.20927		20.5493	1.8819
18.5669	1.93308		18.5758	2.0202		18.5626	2.09276		20.5562	1.75694
18.5724	1.93308		18.5816	2.15491		18.5678	1.67779		20.5632	1.93308
18.5781	2.12496		18.5871	1.75694		18.5733	2.09276		20.57	2.0202
18.5836	2.0202		18.5928	1.93308		18.5788	2.05801		20.5769	1.82393
18.5893	1.82393		18.5983	2.23409		18.5845	1.58092		20.5837	1.93308
18.5951	2.18293		18.6041	1.97882		18.5902	2.18293		20.5904	2.0202
18.6007	1.75694		18.6101	2.0202		18.5956	1.67779		20.5972	2.09276
18.6062	1.93308		18.6155	2.09276		18.6012	2.05801		20.6044	1.8819
18.6117	1.93308		18.6197	1.97882		18.6068	2.12496		20.6113	1.67779
18.6174	2.09276		18.6267	1.75694		18.6126	2.15491		20.6179	2.09276
18.623	1.82393		18.6324	2.0202		18.6183	2.15491		20.6249	1.97882
18.6285	2.25758		18.6365	1.93308		18.6238	2.09276		20.6318	1.93308
18.6338	2.15491		18.6408	2.05801		18.6292	1.93308		20.6385	1.8819
18.6394	1.93308		18.6467	2.15491		18.6346	2.12496		20.6456	1.82393
18.6451	1.8819		18.6528	1.8819		18.6402	1.8819		20.6533	1.93308
18.6507	1.97882		18.6588	1.93308		18.6459	2.25758		20.6606	2.0202
18.6566	1.27989		18.6642	2.15491		18.6515	2.25758		20.6676	1.82393
18.6626	2.12496		18.6696	1.97882		18.657	1.97882		20.6745	1.97882
17.5171	1.16836		18.6752	2.15491		18.6627	2.0202		20.6814	1.8819
18.6723	1.93308		18.6809	1.93308		18.6684	1.75694		20.6883	1.93308
17.9366	0.98472		18.6866	2.23409		18.6739	1.93308		20.6952	1.93308
18.6828	1.82393		18.6923	1.8819		18.6794	2.18293		20.7022	2.05801
18.6883	2.0202		18.6976	2.09276		18.685	2.20927		20.7089	1.97882
18.6938	1.82393		18.7034	1.75694		18.6906	2.0202		20.7155	2.05801
18.6992	1.8819		18.7093	2.12496		18.6963	2.12496		20.7226	1.97882
18.7051	1.82393		18.715	2.30103		18.7022	1.97882		20.7296	1.75694
18.711	2.0202		18.7207	2.15491		18.7078	1.8819		20.7365	2.05801
18.7167	2.05801		18.7263	2.09276		18.713	2.0202		20.7435	1.82393
18.7225	1.8819		18.732	2.0202		18.7185	2.09276		20.7502	1.93308
18.7282	2.05801		18.7375	1.8819		18.7243	1.67779		20.7568	1.93308
18.7337	1.93308		18.7432	2.05801		18.7301	2.12496		20.7638	1.82393
18.7392	1.8819		18.749	1.97882		18.736	2.05801		20.7708	2.05801
18.7446	1.93308		18.7545	2.23409		18.7418	2.09276		20.7779	1.93308
18.7501	1.82393		17.7177	0.85739		18.7474	1.82393		20.7848	2.0202
18.756	2.18293		17.7177	1.05263		18.7528	1.97882		20.7916	1.93308
18.7621	1.75694		17.4077	0.98472		18.7584	1.82393		20.7983	1.82393
18.768	2.0202		18.7768	2.05801		18.7642	2.15491		20.8053	1.8819
18.7737	1.93308		18.7824	2.0202		18.4473	0.93548		20.8124	1.93308
18.7791	2.0202		18.7879	2.27985		18.7752	1.67779		20.8193	1.82393
18.7843	2.15491		18.7935	1.97882		18.7808	2.12496		20.8261	1.93308
18.79	2.0202		18.7991	2.15491		18.7865	2.12496		20.8329	1.93308
18.7958	2.15491		18.8046	2.12496		18.792	1.97882		20.8396	1.27989
18.8017	2.23409		18.8102	1.97882		18.7976	1.58092		20.8465	1.82393
18.8076	2.09276		18.8157	1.97882		18.8032	2.12496		20.8523	2.05801
18.8133	2.0202		18.8213	1.97882		18.8087	2.09276		20.8578	1.58092
18.8188	2.0202		18.8269	2.05801		18.8143	1.93308		20.8645	1.58092
18.824	1.97882		18.8325	1.97882		18.8198	1.93308		20.8712	1.58092
18.8295	1.67779		18.8382	1.67779		18.8255	2.05801		20.8781	1.8819
18.8351	2.09276		18.8438	2.0202		18.8311	2.05801		20.8851	1.45591
18.8409	1.93308		18.8494	1.58092		18.8367	1.8819		20.8921	2.05801
18.8467	1.67779		18.855	1.8819		18.8423	2.05801		20.8989	1.67779
18.8523	2.0202		18.8606	2.05801		18.8479	1.93308		20.9057	1.93308
18.8578	1.82393		18.8661	2.09276		18.8534	2.12496		20.9128	1.8819
18.8634	2.30103		17.9366	0.78947		18.859	1.67779		20.9197	1.93308
18.8688	1.93308		18.8778	2.09276		18.8646	1.82393		20.9264	1.75694
18.8742	1.93308		18.8835	1.97882		18.8701	2.09276		20.9334	1.8819
18.8798	1.97882		18.8891	2.12496		18.8758	2.0202		20.9401	2.05801
18.8856	1.75694		18.8947	2.18293		18.7756	1.05263		20.9468	1.58092
18.8914	2.15491		18.9003	2.05801		18.887	2.0202		20.9539	2.0202
18.8971	1.97882		18.9058	1.97882		18.8926	1.82393		20.9607	1.8819
18.9025	2.0202		18.9114	2.15491		18.8982	1.8819		20.9675	1.8819
18.9079	1.82393		18.917	1.93308		18.9038	1.82393		20.7638	0.97651
18.9134	2.18293		18.9228	1.93308		18.9094	2.0202		20.9814	1.82393
18.919	1.97882		18.9284	2.18293		18.9149	1.97882		20.9882	2.05801
18.9246	2.09276		18.9339	2.12496		18.9206	2.0202		20.7638	0.81805
18.9303	2.09276		18.9394	2.12496		18.9262	1.8819		21.0018	2.12496
18.936	2.05801		18.9445	2.12496		18.9318	1.8819		21.0086	2.0202
18.9418	1.93308		18.9501	2.05801		18.9373	1.8819		21.0174	1.67779
18.9474	1.97882		18.956	2.09276		18.9429	1.82393		21.0263	1.75694
18.9528	2.12496		18.5568	0.90662		18.9486	2.0202		21.0333	1.97882
18.9586	1.93308		18.9674	2.05801		18.9543	2.09276		21.04	1.97882
18.9645	2.05801		18.9733	2.05801		18.9597	2.12496		21.0466	1.97882
18.1373	1.0034		18.9791	2.18293		18.9653	1.8819		21.0518	1.8819
18.9757	1.75694		18.9847	2.05801		18.971	2.05801		21.0581	1.97882
18.9813	2.05801		18.9902	1.93308		18.9764	1.8819		21.066	1.93308
18.9871	1.97882		18.9957	1.75694		18.4473	0.8472		21.073	1.97882
18.9929	2.15491		19.0015	2.09276		18.5568	1.07131		21.0799	2.12496
18.9986	2.09276		19.0071	2.0202		18.9934	1.8819		21.0865	1.8819
19.0042	1.67779		19.0128	1.93308		18.999	1.97882		21.0935	1.8819
19.0099	1.93308		19.0184	1.97882		19.0045	2.05801		21.1004	2.15491
19.0156	1.93308		19.0238	2.0202		18.2467	0.93548		21.1073	2.15491
19.0211	1.67779		19.0294	2.15491		19.0157	2.12496		21.1143	1.75694
19.0266	2.0202		19.0351	1.97882		19.0214	2.09276		21.1211	2.05801
19.0321	1.97882		19.0406	1.82393		19.027	1.8819		21.1279	1.67779
19.0377	2.0202		19.0463	1.75694		19.0328	2.05801		21.1349	1.67779
19.0434	1.93308		19.052	2.0202		19.0386	2.0202		21.1419	2.09276
19.0494	1.75694		19.0574	1.75694		19.0442	1.93308		21.1485	1.97882
19.055	1.8819		19.0631	2.12496		19.0497	1.75694		21.1551	2.05801
19.0604	2.05801		19.0687	2.05801		19.0553	2.05801		21.1621	1.82393
19.066	1.75694		19.0743	1.93308		19.061	1.93308		21.1693	1.8819
19.0714	2.05801		19.08	2.05801		19.0664	2.0202		21.1769	2.0202
18.4473	0.96435		19.0855	1.93308		19.3958	0.78947		21.1839	2.0202
18.1373	0.95416		19.0911	1.97882		19.078	1.97882		21.1899	2.0202
19.0883	1.75694		19.0966	2.0202		19.0835	2.05801		21.1963	2.15491
18.7756	0.96435		19.1023	1.97882		19.089	1.8819		21.2032	1.82393
19.0857	0.98161		19.1082	2.09276		19.0946	1.93308		21.2103	1.97882
19.1048	2.12496		19.1139	1.75694		19.1001	1.58092		21.2176	1.97882
19.1106	2.15491		19.1195	2.05801		19.1057	2.05801		21.2249	1.82393
19.1163	1.58092		19.125	1.67779		19.1117	1.82393		21.2318	1.82393
19.1222	1.93308		19.1307	1.8819		19.1172	1.82393		21.2385	1.75694
19.1281	1.82393		19.1365	1.82393		19.1227	1.97882		21.2454	2.0202
19.1336	2.0202		19.1422	2.12496		19.1283	1.75694		21.2524	2.0202
19.1392	2.12496		19.1477	2.09276		19.1338	2.12496		21.2592	2.05801
19.1447	1.93308		19.1532	1.82393		19.1394	1.93308		21.2661	1.45591
19.1504	2.0202		19.1587	1.75694		19.1449	1.75694		21.2731	1.75694
19.156	2.09276		19.1642	2.05801		19.1504	1.45591		21.2799	1.82393
19.1616	2.05801		19.17	1.75694		19.156	2.0202		21.2867	1.93308
19.1671	1.93308		19.176	2.15491		19.1618	1.97882		21.2936	1.82393
19.1726	1.67779		19.1818	2.09276		19.1674	1.97882		21.6028	1.12394
19.1781	2.15491		19.1874	1.8819		19.173	2.05801		21.3074	2.09276
19.1838	1.27989		19.1928	2.05801		19.1784	2.12496		21.3145	1.75694
19.1896	2.0202		19.1982	2.0202		18.8668	0.93548		21.3214	2.09276
19.1952	1.93308		19.2038	2.05801		19.1895	2.12496		21.3281	1.82393
19.2006	2.25758		18.4473	0.90662		19.1952	0.83701		21.335	1.75694
19.2062	1.97882		19.2151	1.97882		19.2009	2.05801		21.3419	1.93308
19.2118	1.93308		19.2209	1.97882		19.2066	1.8819		21.3487	1.93308
19.2174	2.0202		18.3561	0.9253		19.2122	1.93308		21.3556	1.75694
19.223	1.8819		19.2321	1.97882		19.2177	2.12496		21.3627	2.0202
19.2285	1.82393		19.2377	1.8819		19.2232	2.15491		21.3696	1.93308
19.2342	2.09276		19.2433	1.82393		19.2287	1.75694		21.3763	1.8819
19.2397	2.09276		19.2488	2.05801		19.2346	2.09276		21.3833	1.93308
19.2452	1.75694		19.2545	2.0202		19.2407	1.97882		21.39	1.8819
19.251	1.93308		19.2602	1.82393		19.2464	2.0202		21.3967	1.97882
19.2567	1.97882		19.2658	2.09276		19.252	1.8819		21.4037	1.8819
19.2623	1.97882		19.2716	1.93308		19.2576	2.09276		21.6028	0.92105
19.2679	1.97882		19.2774	2.27985		19.2631	1.82393		21.4175	2.05801
19.2735	2.0202		19.2831	1.82393		19.2686	1.8819		21.4249	1.82393
19.2791	1.97882		19.2885	1.97882		19.2742	1.93308		21.4321	2.0202
19.2846	1.75694		19.2941	2.05801		19.2799	2.05801		21.4388	1.75694
19.2901	1.8819		18.9763	0.93548		19.2855	2.09276		21.4457	1.93308
19.2957	2.09276		19.3039	2.12496		19.2912	1.75694		21.4529	2.0202
19.3014	2.12496		19.3084	2.05801		19.2967	1.67779		21.4596	1.93308
19.307	1.75694		19.3142	2.09276		19.3022	1.97882		21.4668	2.15491
19.3126	1.8819		19.3197	2.0202		19.3078	1.82393		21.4741	1.75694
19.3181	2.05801		19.3253	2.05801		19.3135	2.09276		21.4808	1.93308
19.3237	1.93308		19.3309	2.09276		19.319	2.15491		20.9827	0.76061
19.3292	1.82393		19.3366	1.97882		19.3245	2.0202		21.4947	2.05801
19.3348	2.05801		19.3422	1.93308		19.3301	1.75694		21.5017	1.67779
19.3404	2.15491		19.3478	1.97882		19.3357	1.93308		21.5084	1.58092
19.346	1.93308		19.3533	1.82393		19.3414	2.0202		21.5152	2.0202
19.3517	2.12496		19.3588	2.0202		19.3469	2.0202		21.5219	1.93308
19.3573	2.09276		19.3645	2.15491		19.3524	2.05801		21.5286	1.75694
19.363	2.09276		19.3701	2.25758		19.358	1.82393		21.5354	2.09276
19.3685	2.23409		19.3757	1.8819		19.3637	1.93308		21.5426	1.8819
19.374	1.97882		19.3813	2.12496		19.3693	1.8819		21.5496	1.8819
19.3797	1.93308		19.3868	1.93308		19.3748	1.97882		21.5566	2.05801
19.3856	2.12496		19.3923	2.20927		19.3803	2.0202		21.5636	1.82393
19.3915	2.12496		19.3979	2.0202		18.8668	0.91511		21.5704	1.97882
19.397	2.0202		19.4049	1.45591		19.3916	2.15491		21.5773	1.8819
19.4026	1.97882		19.4121	1.93308		19.3972	1.67779		21.5845	2.05801
19.4081	2.0202		19.4177	2.25758		19.4029	1.93308		21.5918	2.0202
19.4137	1.97882		19.4232	2.12496		19.4085	1.82393		21.5986	1.8819
19.4196	2.0202		19.4289	2.05801		19.4142	1.97882		21.6054	1.93308
19.4255	1.97882		19.4345	2.0202		19.4196	2.09276		21.6122	1.82393
19.4313	1.45591		19.4401	2.09276		19.4251	1.82393		21.619	1.82393
19.4368	2.05801		19.4457	2.0202		19.4308	1.97882		21.626	2.0202
19.4423	1.93308		19.4513	1.93308		19.4364	2.23409		21.6332	2.18293
19.4468	1.97882		19.4568	2.18293		19.442	1.8819		21.6403	2.05801
19.4513	1.93308		19.4624	1.97882		19.4475	1.8819		21.6478	1.93308
19.4569	1.93308		19.4667	2.0202		19.453	2.09276		21.6555	1.97882
19.4624	1.67779		19.4715	2.23409		19.4586	1.97882		21.6622	1.93308
19.4678	2.0202		19.4777	2.0202		19.4645	1.82393		21.6681	2.0202
19.4735	2.09276		19.483	1.93308		19.4703	1.8819		21.6742	2.15491
19.4794	2.05801		19.4885	1.97882		19.4758	2.0202		21.6809	1.97882
19.4851	2.09276		19.0857	0.81834		19.4815	2.05801		21.6885	1.75694
19.491	2.0202		19.4999	2.05801		19.4872	2.05801		21.6961	1.82393
19.4966	1.8819		19.5071	1.93308		19.3046	0.98472		21.7032	1.82393
19.5022	1.8819		19.5113	1.93308		19.3958	0.9253		21.7095	1.97882
19.5077	2.09276		19.5166	2.05801		19.5044	1.8819		21.7158	1.75694
19.5131	1.82393		19.5222	1.93308		19.5099	2.05801		21.7229	1.8819
19.5187	1.75694		19.5279	2.0202		19.5156	1.82393		21.73	1.93308
19.5245	2.0202		19.5335	1.8819		19.5214	1.8819		21.7371	2.12496
19.5303	2.0202		19.5391	2.15491		19.5269	1.93308		21.7441	1.75694
19.5359	1.8819		19.5447	2.0202		19.5325	1.82393		21.7507	1.82393
19.5412	1.58092		19.5502	2.12496		19.5382	1.75694		21.7574	1.97882
19.5466	1.97882		19.5557	1.93308		19.5438	2.05801		21.7645	2.0202
19.5523	2.0202		19.5614	2.0202		19.5495	1.97882		21.7715	1.97882
19.5581	1.97882		19.5669	1.82393		19.5551	2.09276		21.7783	1.97882
19.5637	1.97882		19.5727	1.97882		19.5605	1.8819		21.7852	1.75694
19.5693	1.93308		19.5784	1.82393		19.5661	2.23409		21.7924	1.8819
19.5747	1.8819		19.5839	2.12496		19.5717	1.75694		21.7994	2.05801
19.5804	1.97882		19.5894	1.97882		19.5773	1.82393		21.806	2.12496
19.5861	1.82393		19.595	1.93308		19.5828	2.09276		21.8128	2.0202
19.5917	2.0202		19.6009	1.8819		19.5884	2.05801		21.8198	1.97882
19.5973	1.93308		19.6071	2.05801		19.5941	1.8819		21.8269	1.67779
19.6028	2.0202		19.3958	0.93548		19.5986	1.8819		21.8343	1.8819
19.6081	1.93308		19.6184	1.8819		19.6048	1.93308		21.8416	1.93308
19.6137	2.0202		19.6241	2.09276		19.6093	2.0202		21.8483	2.15491
19.6196	1.93308		19.6297	2.15491		19.6149	2.0202		21.8551	2.20927
19.6254	1.82393		19.6352	1.75694		19.6209	1.8819		21.862	2.09276
19.6311	2.0202		19.6408	2.15491		19.3046	0.83701		21.8688	1.75694
19.6366	1.97882		19.6466	1.67779		19.6323	1.8819		21.8758	1.82393
19.6421	1.8819		19.6526	1.82393		19.6378	1.8819		21.8829	2.09276
19.6475	1.8819		19.6583	2.18293		19.6434	1.67779		21.8896	1.93308
19.6532	2.09276		19.664	2.0202		19.6493	2.0202		21.8963	2.09276
19.6593	1.82393		19.6695	1.75694		19.6549	2.05801		21.9033	1.82393
19.665	1.82393		19.675	1.93308		19.6601	2.0202		21.9102	1.8819
19.6706	1.82393		19.6806	2.0202		19.6656	1.93308		21.9169	2.0202
19.6762	1.97882		19.6862	2.05801		19.6713	1.82393		21.9239	2.15491
19.6818	2.05801		19.6919	2.05801		19.677	2.20927		21.9307	2.05801
19.6872	1.67779		19.6975	2.0202		19.6825	2.18293		21.9374	2.09276
19.6929	1.97882		19.7033	2.05801		19.6881	1.8819		21.9445	1.8819
19.6985	1.97882		19.7092	1.97882		19.6935	1.82393		21.9514	1.75694
19.7041	1.93308		19.7147	1.67779		19.6993	1.97882		21.9581	2.05801
19.7096	2.18293		19.7202	2.05801		19.7053	2.05801		21.9649	1.75694
19.7152	1.8819		19.7258	1.93308		19.3046	0.75042		21.9719	2.05801
19.7208	1.8819		19.7314	2.27985		19.7165	2.23409		21.9788	1.8819
19.7266	1.93308		19.7371	1.97882		19.7221	1.97882		21.9857	1.97882
19.7324	1.93308		19.7429	1.82393		19.7277	1.93308		21.9927	1.8819
19.7378	2.20927		19.7484	2.05801		19.7336	1.93308		21.9996	1.8819
19.7433	2.09276		19.7539	2.05801		19.7395	2.05801		22.0065	1.82393
19.749	1.93308		19.7595	1.8819		19.7451	1.82393		22.0134	1.82393
19.7545	2.0202		19.765	2.0202		19.7508	1.82393		22.0201	2.05801
19.7601	2.09276		19.7707	1.93308		19.7567	1.8819		22.0271	2.18293
19.7656	1.93308		19.7762	1.58092		19.7623	2.09276		22.0345	1.93308
19.7712	2.0202		19.7819	1.8819		19.7675	2.0202		22.0413	2.09276
19.777	2.0202		19.7874	1.82393		19.7731	1.58092		22.0481	1.97882
19.7828	2.12496		19.7929	2.0202		19.7786	2.05801		22.055	1.82393
19.7885	1.8819		19.8153	1.03226		19.7841	1.8819		22.0614	2.05801
19.7942	1.82393		19.8042	1.93308		19.7897	1.82393		22.0678	1.93308
19.7997	1.67779		19.8098	1.8819		19.7952	1.93308		22.0744	2.15491
19.1952	0.90662		19.8153	2.09276		19.8011	1.93308		22.0818	2.15491
19.8109	2.12496		18.6662	0.89643		19.8153	0.88625		22.0897	1.93308
19.8166	2.15491		19.8265	2.05801		19.8125	1.93308		22.097	1.67779
19.8226	1.93308		19.8322	2.09276		19.818	2.05801		22.1031	1.93308
19.8283	1.58092		19.8378	2.0202		19.8235	1.97882		22.1089	1.93308
20.1436	1.04669		19.8435	1.82393		19.8293	1.97882		22.1157	1.97882
19.8393	2.0202		19.8489	2.12496		19.8352	1.93308		22.1234	2.05801
19.845	1.97882		19.8544	2.09276		19.8409	1.82393		21.4934	0.9884
19.8506	1.8819		19.8599	2.09276		19.8464	2.0202		22.1389	2.0202
19.8561	1.97882		19.8656	2.09276		19.852	1.8819		21.9129	0.94284
19.8619	2.0202		19.8713	2.09276		19.8575	2.0202		22.1529	0.97864
19.8675	1.93308		19.877	2.05801		19.8632	1.97882		22.1593	1.82393
19.873	1.82393		19.8826	1.97882		19.8691	1.75694		22.1658	2.09276
19.8786	2.05801		19.8881	1.8819		19.8748	2.0202		22.1727	2.27985
19.8842	1.8819		19.8936	2.0202		19.8805	1.45591		22.1799	1.67779
19.8899	2.0202		19.8995	2.0202		19.886	1.97882		22.1869	2.20927
19.8954	1.82393		19.9054	2.05801		19.8916	1.75694		22.194	2.09276
19.901	1.93308		19.911	2.0202		19.8973	2.0202		22.2007	1.93308
19.9065	1.8819		19.9167	2.05801		19.9029	2.05801		22.2074	2.0202
19.9119	1.93308		19.9223	2.05801		19.7241	0.691		22.2142	2.09276
19.9175	1.58092		19.9279	2.05801		19.9141	1.82393		22.2211	2.0202
19.3958	1.03226		19.9335	1.93308		19.9195	1.93308		22.2281	1.8819
19.9292	1.75694		19.9394	1.93308		19.925	1.8819		22.235	1.97882
19.9349	1.93308		19.9451	2.12496		19.9307	1.82393		22.2416	2.09276
19.9401	1.58092		19.9507	1.97882		19.9364	1.27989		22.2481	1.93308
19.9453	2.12496		19.9563	2.12496		19.942	1.8819		22.2546	2.0202
19.9508	1.97882		19.9619	2.0202		19.9476	1.93308		22.2613	1.58092
19.9566	1.97882		19.9675	2.05801		19.9532	1.75694		22.2684	1.75694
19.9625	2.12496		19.9731	1.8819		19.9588	2.05801		22.2759	1.97882
19.9683	1.75694		19.9786	1.97882		19.9643	2.09276		22.2836	1.93308
19.9738	1.75694		19.9839	2.0202		19.9698	1.8819		22.2904	1.97882
19.9791	1.8819		19.9896	1.93308		19.9755	2.0202		22.2968	1.8819
19.9845	2.05801		19.9952	2.0202		19.9811	2.12496		22.3035	2.0202
19.9902	2.09276		20.0008	1.97882		19.9867	1.58092		22.3102	1.8819
19.9959	2.09276		20.0067	2.05801		19.9924	1.8819		22.3324	0.85173
20.0016	1.82393		20.0123	1.97882		19.9987	1.8819		22.3242	2.12496
20.0073	2.12496		20.0177	1.93308		20.0045	1.67779		22.3314	2.12496
20.0129	2.0202		20.0233	2.09276		20.0096	1.67779		22.3382	1.93308
20.0186	2.09276		18.8668	1.18846		20.014	2.05801		22.3448	1.93308
20.1436	0.96435		20.5632	0.94567		20.0185	2.0202		22.3513	2.0202
20.03	2.23409		20.0374	2.05801		20.0244	1.97882		22.3581	1.82393
20.0356	1.67779		18.6662	0.83701		20.0303	1.82393		22.3658	1.8819
20.0412	1.8819		20.049	2.15491		20.0362	2.05801		22.3737	2.18293
20.047	1.67779		20.0548	1.97882		20.0422	2.0202		22.3807	2.15491
20.0531	1.58092		20.0605	2.05801		20.0478	1.75694		22.3876	1.97882
20.0588	1.93308		20.066	2.20927		20.0534	2.05801		22.3944	2.09276
20.0643	2.09276		20.0716	1.67779		20.0591	2.05801		22.4012	1.75694
20.0698	2.05801		20.0772	1.93308		20.0649	1.82393		22.4082	2.0202
20.0754	1.93308		20.0829	2.05801		20.0705	1.45591		22.4154	2.0202
20.0811	2.05801		20.0885	2.0202		20.0763	1.8819		22.4224	1.97882
20.0869	2.0202		20.094	1.82393		20.0821	1.97882		22.4291	2.09276
20.0926	2.09276		20.0995	2.25758		20.0878	1.97882		22.4358	1.8819
20.0981	2.0202		20.1052	1.97882		20.0932	2.0202		22.4429	1.97882
20.1036	2.0202		20.1108	1.8819		20.0986	1.82393		22.4498	1.75694
20.1091	2.0202		20.1163	2.0202		20.1043	1.93308		22.4566	1.93308
20.1144	2.18293		20.1223	1.8819		20.11	1.67779		22.4635	1.93308
20.1202	1.93308		20.1283	1.8819		20.1155	1.97882		22.4703	1.75694
20.126	1.8819		20.1339	1.97882		20.121	1.8819		22.4772	1.82393
20.1315	2.20927		20.1394	1.93308		20.1265	1.8819		22.4842	2.0202
20.1369	1.8819		20.145	1.82393		20.1323	1.27989		22.4909	1.82393
20.1424	1.97882		20.1506	1.97882		20.1382	1.93308		22.4976	1.75694
20.1481	1.8819		20.1562	2.05801		20.1438	2.09276		22.5047	2.12496
20.1539	1.75694		20.1617	2.0202		20.1494	1.82393		22.5117	1.67779
20.1595	2.05801		20.1671	1.97882		20.1551	2.0202		22.5187	1.93308
20.1651	2.12496		20.1727	1.82393		20.1608	2.05801		22.5254	1.97882
20.1706	2.05801		20.1784	1.97882		20.1662	2.0202		22.0223	1.05772
20.176	1.97882		20.184	1.58092		20.1719	1.97882		22.539	1.97882
20.1818	2.0202		20.1895	2.09276		20.1776	1.97882		22.5459	1.75694
20.1881	1.75694		20.195	1.82393		20.1831	1.75694		22.5529	2.0202
20.194	1.97882		20.2009	2.09276		20.1887	2.09276		22.5595	1.93308
20.1995	2.0202		20.2069	1.82393		20.1943	2.05801		22.5665	1.93308
20.2052	2.05801		20.2125	2.05801		20.1999	2.0202		22.5738	1.97882
20.2109	1.67779		20.2182	1.93308		20.2055	1.93308		22.5808	1.58092
20.2165	2.05801		20.2238	1.97882		20.211	1.93308		22.5877	1.8819
19.9248	1.01358		20.2348	1.02377		20.2166	2.09276		22.5946	1.82393
20.2277	1.45591		19.3958	0.98472		20.2224	2.18293		22.6014	1.8819
20.2332	2.0202		20.2405	1.82393		20.2281	2.05801		22.6082	1.82393
20.2389	1.97882		20.2461	2.05801		20.2336	2.09276		22.6152	2.0202
20.1436	1.07074		20.2517	1.97882		19.3958	0.88625		22.622	2.0202
20.2499	1.93308		20.2573	1.97882		20.2446	2.09276		22.629	1.75694
20.2554	1.97882		20.2632	2.05801		20.2502	1.75694		22.6361	2.05801
20.2612	1.93308		20.2689	1.93308		20.2557	1.82393		22.6431	2.09276
20.2669	2.05801		20.2745	1.93308		20.2614	2.18293		22.65	2.0202
20.2725	2.05801		20.2803	1.67779		20.2673	1.75694		22.6569	1.97882
20.278	1.67779		20.2859	1.97882		20.2732	2.0202		22.6638	1.8819
20.2836	1.75694		20.2914	1.82393		20.2789	1.75694		22.6704	2.09276
20.2891	1.82393		20.2969	1.97882		20.2844	1.82393		22.6773	2.15491
20.2948	2.05801		20.3028	1.82393		20.2899	1.82393		22.6844	2.15491
20.3004	2.05801		20.3087	2.09276		20.2955	1.93308		22.6912	1.82393
20.3058	1.58092		20.3143	2.0202		20.3011	2.15491		22.6978	1.93308
20.3115	1.75694		20.3196	1.8819		20.3067	2.0202		22.7048	1.82393
20.3172	2.18293		20.3253	2.05801		20.3123	1.67779		22.7117	1.82393
20.3228	1.67779		20.1436	0.75891		20.3178	1.8819		22.7186	2.0202
20.3282	2.0202		20.3366	2.0202		20.3234	2.0202		22.7256	2.12496
20.3338	1.97882		20.3423	1.97882		20.3288	2.05801		22.7326	1.97882
20.3393	2.0202		20.4537	0.68081		20.3344	1.93308		22.5513	1.04584
20.3449	1.8819		20.3534	1.97882		20.3401	1.82393		22.7462	2.0202
20.3504	1.8819		20.7638	0.94567		20.3459	1.67779		22.7531	2.0202
20.3561	2.05801		20.3648	1.93308		20.3516	2.0202		22.76	2.18293
20.362	1.8819		20.3708	2.0202		20.357	1.82393		22.7669	1.58092
20.3677	1.97882		20.3763	2.0202		20.3626	1.82393		22.7738	1.82393
20.3732	2.0202		20.3819	1.97882		20.3682	2.05801		22.7806	2.0202
20.3786	2.12496		20.3877	1.75694		20.3738	1.75694		22.7872	2.05801
20.3844	1.97882		20.3933	2.05801		20.3793	1.67779		22.7943	1.75694
20.3903	1.93308		20.3988	2.0202		20.3849	1.93308		22.8013	1.93308
20.3959	1.97882		20.4044	1.93308		20.3907	1.8819		22.8079	2.05801
20.4015	1.82393		20.41	1.8819		20.3962	2.05801		22.8151	1.93308
20.4071	2.0202		20.4155	2.0202		20.4017	1.82393		22.8225	2.12496
20.4128	2.0202		20.4212	2.12496		20.4074	2.09276		22.8293	1.97882
20.4184	1.75694		20.4267	1.8819		20.4131	1.97882		22.836	1.97882
20.4241	1.97882		20.4323	2.15491		20.4187	1.45591		22.843	1.82393
20.4293	1.67779		20.438	2.05801		20.4243	2.12496		22.8497	1.8819
20.4348	1.97882		20.4436	1.75694		20.4297	1.75694		22.8566	1.27989
20.4405	1.58092		20.449	1.93308		20.4352	1.58092		22.8637	2.05801
20.0342	0.9253		20.4546	1.93308		20.441	1.8819		22.8706	1.45591
20.1436	0.99321		20.4603	2.05801		20.4466	2.0202		22.8775	2.09276
20.4578	1.67779		20.4661	2.05801		20.4523	2.18293		22.8844	1.97882
20.462	1.97882		20.472	2.15491		20.4579	1.8819		22.8913	1.67779
20.4664	1.75694		20.4778	2.12496		20.4636	1.97882		22.8983	2.0202
20.4724	2.15491		20.4833	2.0202		20.4697	1.8819		22.9053	1.27989
20.4782	1.82393		20.4887	1.8819		20.4755	1.58092		22.9123	2.12496
20.484	1.75694		20.4941	1.75694		20.4812	1.75694		22.9192	2.0202
20.4898	1.82393		20.4995	1.75694		20.4868	1.97882		22.9259	2.09276
20.4953	1.75694		20.5051	1.82393		20.4923	2.0202		22.9325	2.0202
20.501	1.93308		20.5108	1.97882		20.4978	1.82393		22.9393	1.82393
20.5068	1.93308		20.5165	1.82393		20.5035	1.8819		22.9463	1.75694
20.5122	2.09276		20.5223	2.0202		20.5092	1.97882		22.9537	1.45591
20.5175	1.8819		20.528	1.93308		20.5149	2.05801		22.9606	1.97882
20.5233	1.97882		20.534	1.82393		20.5204	1.82393		22.9671	1.82393
20.5294	1.8819		20.5396	1.82393		20.5258	1.27989		22.9739	1.82393
20.5354	2.09276		20.5453	1.8819		20.5314	1.45591		22.9805	1.93308
20.5411	1.93308		20.551	2.0202		20.5371	2.05801		22.9873	2.09276
20.5467	1.58092		20.5565	2.05801		20.5428	1.82393		22.9943	1.67779
20.5521	2.0202		20.5623	1.82393		20.5484	1.97882		23.001	2.0202
20.5575	1.82393		20.5681	2.09276		20.5541	2.0202		23.0075	1.8819
20.563	1.8819		20.4537	0.99321		20.5595	1.75694		23.0145	2.09276
20.5685	2.12496		20.5796	2.18293		20.5653	1.67779		23.0217	1.8819
20.5742	1.67779		20.585	1.93308		20.571	1.8819		23.0287	1.67779
20.5799	2.09276		20.5905	1.8819		20.5763	1.93308		23.0357	1.8819
20.5855	2.15491		20.5962	2.05801		20.5819	2.0202		23.0425	1.93308
20.591	1.97882		20.6018	2.0202		20.5875	2.05801		23.0491	2.12496
20.5966	1.8819		20.6074	2.05801		20.5932	2.0202		23.056	1.97882
20.6024	1.97882		20.6131	2.0202		20.5987	1.8819		23.0632	2.0202
20.6082	2.20927		20.6186	1.97882		20.6041	1.58092		23.07	1.82393
20.6139	1.97882		20.6242	2.0202		20.6099	1.97882		23.0767	0.97864
20.6196	1.8819		20.6298	1.75694		20.6156	2.09276		23.0837	1.58092
20.625	1.93308		20.6353	1.93308		20.6211	1.75694		23.0906	1.8819
20.6306	1.58092		20.6411	2.15491		20.6266	1.67779		23.0979	1.8819
20.6364	1.97882		20.6466	1.8819		20.6323	2.05801		23.1054	2.05801
20.6422	1.75694		20.652	1.97882		20.5632	0.82852		23.1124	1.75694
20.6479	2.05801		20.6575	1.97882		20.6434	2.0202		23.1192	2.12496
20.6534	1.8819		20.6632	1.75694		20.7638	0.89643		23.126	1.67779
20.6589	1.82393		20.6678	2.12496		20.6546	1.93308		23.1333	1.97882
20.6643	1.93308		20.6725	1.8819		20.6602	2.05801		23.1401	1.93308
20.67	2.09276		20.6784	2.05801		20.6657	1.82393		23.1469	1.75694
20.6759	2.23409		20.6841	2.09276		20.6712	1.8819		23.1539	1.82393
20.6816	1.75694		20.6899	2.09276		20.677	1.82393		23.1605	1.93308
20.6869	1.82393		20.6957	2.09276		20.6827	1.75694		23.1672	2.15491
20.6924	1.97882		20.7013	1.93308		20.6882	1.97882		23.1741	1.67779
20.698	1.82393		20.7072	2.15491		20.6937	1.67779		23.1815	1.67779
20.7036	1.97882		20.7132	2.05801		20.6995	2.05801		23.189	2.09276
20.7091	1.8819		20.7185	2.12496		20.7044	1.97882		23.1961	1.93308
20.7147	1.58092		20.7241	1.97882		20.7089	1.93308		23.2031	1.8819
20.7204	2.05801		20.7299	1.93308		20.7144	1.8819		23.2098	1.97882
20.7261	2.32125		20.7358	1.8819		20.7199	1.8819		23.2165	1.75694
20.7316	1.8819		20.7418	1.82393		20.7254	1.93308		23.2235	1.8819
20.7371	1.97882		20.7474	1.97882		20.7316	1.8819		23.2304	1.8819
20.7427	1.8819		20.7529	1.93308		20.7375	1.8819		23.2373	1.8819
20.7482	2.12496		20.7584	1.97882		20.7431	2.05801		23.2443	1.82393
20.7539	2.09276		20.7641	2.05801		19.8153	0.79796		23.251	1.45591
20.7596	1.8819		20.7698	2.0202		20.7541	2.0202		23.2577	1.67779
20.7652	1.93308		20.7752	2.0202		20.7598	2.0202		23.2648	1.93308
20.7708	1.67779		20.7808	1.8819		20.7659	1.97882		23.2718	1.93308
20.7764	1.75694		20.7865	2.15491		20.7721	1.67779		23.2786	2.18293
20.782	1.93308		20.7923	1.97882		20.8732	0.9253		23.0803	0.95473
20.7875	1.97882		20.7978	1.82393		20.7833	1.93308		23.2931	2.05801
20.7931	2.18293		20.8033	1.75694		20.7888	1.93308		23.2997	1.8819
20.7987	1.97882		20.8088	2.0202		20.7945	1.97882		23.3066	1.75694
20.8045	1.82393		20.8144	1.8819		20.8002	2.05801		23.314	1.67779
20.8102	1.75694		20.82	1.93308		20.8057	1.67779		23.3212	1.97882
20.8157	1.8819		20.8257	2.0202		20.8112	1.93308		23.3279	2.05801
20.8212	1.67779		20.8314	2.05801		20.8169	1.82393		23.3348	1.8819
20.8267	1.97882		20.837	1.97882		20.8226	1.82393		23.3418	1.75694
20.8323	2.12496		20.8426	2.0202		20.8283	2.05801		23.3487	1.93308
20.838	2.0202		20.848	1.93308		20.8338	1.93308		23.3556	1.67779
20.8438	2.0202		20.8535	2.0202		20.8392	2.05801		23.3626	1.67779
20.85	1.93308		20.8592	1.97882		20.8448	1.93308		23.3694	1.97882
20.856	1.82393		20.2348	1.07131		20.8505	2.12496		23.3762	1.93308
20.8614	2.0202		20.8705	2.20927		20.8562	1.8819		23.2809	1.06763
20.8669	1.8819		20.6544	0.86757		20.8617	1.8819		23.3899	2.0202
20.8727	1.97882		20.8815	1.97882		20.8672	2.05801		23.3968	1.67779
20.8769	1.8819		20.8871	2.05801		20.8728	2.0202		23.4039	1.82393
20.8827	1.82393		20.9827	1.14941		20.8783	2.09276		23.4108	2.09276
20.8874	1.82393		20.8983	2.05801		20.884	1.8819		23.4175	2.05801
20.8931	2.18293		20.9038	1.8819		20.8897	1.97882		23.4245	1.8819
20.8987	1.8819		20.9094	2.05801		20.8952	1.97882		23.4314	1.8819
20.9047	2.20927		20.9151	1.67779		20.9007	2.12496		23.4382	2.0202
20.9106	1.58092		20.9207	1.97882		20.9062	1.8819		23.4451	1.93308
20.9168	2.09276		20.9263	2.09276		20.9119	1.75694		23.452	2.09276
20.9227	2.05801		20.9318	1.75694		20.9175	1.75694		23.4587	1.93308
20.928	1.27989		20.9374	1.67779		20.9231	1.67779		23.4656	2.09276
20.9334	2.12496		20.9432	1.8819		20.929	1.75694		23.4725	1.75694
20.9389	1.75694		20.9487	1.75694		20.9347	1.93308		23.4793	1.82393
20.9447	2.0202		20.9543	1.97882		20.9403	1.97882		23.4862	1.82393
20.9508	1.8819		20.9598	2.20927		20.946	1.58092		23.4931	1.93308
20.9571	1.97882		20.9653	2.0202		20.9518	1.75694		23.5001	1.93308
20.9627	2.05801		20.971	1.82393		20.9573	1.75694		23.0803	0.83984
20.967	1.8819		20.9767	1.97882		20.9629	1.8819		23.5142	2.20927
20.9716	1.82393		20.9823	1.82393		20.9684	1.75694		23.5214	1.93308
20.9771	2.05801		20.9878	2.12496		20.974	1.82393		23.5283	1.82393
20.9834	1.58092		20.9934	1.93308		20.9796	2.05801		23.5353	1.8819
20.9899	1.93308		20.9993	1.93308		20.9851	2.15491		23.5423	2.0202
20.9962	1.58092		21.005	1.93308		20.9906	1.93308		23.5491	1.93308
21.0016	2.20927		21.0105	1.75694		20.9963	1.58092		23.5563	1.67779
21.006	1.8819		21.0161	1.93308		21.0021	1.93308		23.5637	1.82393
21.0106	1.8819		21.0216	2.05801		21.0077	2.0202		23.5705	2.0202
21.0161	1.75694		21.0272	1.82393		21.0132	1.97882		23.5774	2.0202
21.0231	2.0202		21.0329	1.93308		21.0186	1.58092		23.5844	1.93308
21.0298	1.8819		21.0387	2.09276		21.0242	2.05801		23.5912	2.09276
21.035	2.0202		21.0448	2.0202		21.0299	1.93308		23.5981	1.8819
21.0394	1.75694		21.0505	2.23409		21.0356	1.75694		23.591	0.8854
21.0446	2.0202		21.056	1.75694		21.0413	1.82393		23.6116	1.8819
21.0506	2.15491		21.0616	2.05801		21.0468	1.93308		23.6183	1.82393
21.0568	2.05801		20.9827	1.24788		21.0523	2.12496		23.6252	1.82393
21.0632	1.82393		21.0726	1.27989		21.0578	2.18293		23.6322	2.12496
21.0688	1.45591		21.0785	1.45591		21.0634	1.93308		23.639	1.82393
21.0739	2.0202		21.0843	1.93308		19.9248	0.64177		23.6459	2.09276
21.0791	2.09276		21.0896	2.05801		21.0747	2.20927		23.6529	2.0202
21.0845	2.05801		21.095	1.58092		21.0803	1.8819		23.6596	1.97882
21.0904	2.09276		21.1006	1.93308		21.0858	1.45591		23.6665	2.12496
21.0963	2.15491		21.1064	1.97882		21.0914	1.97882		23.674	1.93308
21.1021	1.75694		21.1121	1.93308		21.097	2.05801		23.6817	1.8819
21.1076	2.05801		21.1175	2.05801		21.1027	1.93308		23.6888	1.82393
21.1129	2.15491		21.1231	2.0202		21.1081	1.93308		23.6956	1.8819
21.1183	2.12496		21.1289	1.93308		21.1137	1.58092		23.7023	1.58092
21.124	2.18293		21.1346	1.75694		21.1195	1.82393		23.7091	1.82393
21.1297	1.93308		21.1401	2.0202		21.1251	1.8819		23.7161	1.82393
21.1355	2.0202		21.1454	2.05801		21.1309	1.93308		23.7231	1.8819
21.1412	1.58092		21.151	2.12496		21.1367	1.82393		23.7299	2.09276
21.1465	2.05801		21.1567	1.97882		21.1423	1.45591		23.7366	1.97882
21.1521	2.05801		21.1625	2.0202		21.148	1.8819		23.7435	1.93308
[truncated: 12,400 more rows]

## Sheet: Figure 2
Figure 2a 100			Figure 2a 110			Figure 2a 111			Figure 2b 100			Figure 2b 110			Figure 2b 111			Figure 2c 100			Figure 2c 110			Figure 2c 111			Figure 2d 100			Figure 2d 110			Figure 2d 111
--	--		--	--		--	--		--	--		--	--		--	--		0.7875	-0.18331		0.92188	-0.05231		1.05625	0.0489		0.00667	1.66438		0.00667	1.70008		0.00667	1.73464
--	--		--	--		--	--		--	--		--	--		--	--		0.73188	-0.17525		0.8875	-0.04699		1.03375	0.04389		0.50444	1.66485		0.50444	1.70022		0.50444	1.7385
--	--		--	--		--	--		--	--		--	--		--	--		0.68875	-0.1505		0.85688	-0.03049		1.01937	0.05479		1.00222	1.6618		1.00222	1.69965		1.00222	1.73618
--	--		--	--		--	--		--	--		--	--		--	--		0.65562	-0.129		0.84125	-0.01452		1.0125	0.0625		1.5	1.65998		1.5	1.69693		1.5	1.73829
--	--		--	--		--	--		--	--		--	--		--	--		0.63562	-0.10169		0.83313	0.00435		1.01313	0.07806		2.00667	1.66026		2.00667	1.6976		2.00667	1.73515
--	--		--	--		--	--		--	--		--	--		--	--		0.62356	-0.07737		0.835	0.02041		1.02062	0.09269		2.50556	1.66115		2.50556	1.70129		2.50556	1.73556
--	--		--	--		--	--		--	--		--	--		--	--		0.618	-0.05341		0.84062	0.03553		1.03313	0.11025		3.00278	1.66059		3.00278	1.70037		3.00278	1.73618
--	--		--	--		--	--		--	--		--	--		--	--		0.61669	-0.03278		0.84937	0.04817		1.04875	0.12737		3.5	1.66146		3.5	1.69978		3.5	1.73553
--	--		--	--		--	--		--	--		--	--		--	--		0.619	-0.01422		0.85938	0.059		1.0675	0.14494		4.00556	1.66147		4.00556	1.70013		4.00556	1.73615
--	--		--	--		--	--		--	--		--	--		--	--		0.62406	0.00174		0.87062	0.06775		1.08875	0.1615		4.50556	1.66126		4.50556	1.70181		4.50556	1.73837
--	--		--	--		--	--		--	--		--	--		--	--		0.63062	0.01594		0.88187	0.07512		1.11375	0.178		4.99444	1.66257		4.99444	1.70167		4.99444	1.7393
--	--		--	--		--	--		--	--		--	--		--	--		0.63875	0.02855		0.89375	0.08163		1.14188	0.19494
--	--		--	--		--	--		--	--		--	--		--	--		0.64812	0.03935		0.90563	0.08713		1.17375	0.21094
--	--		--	--		--	--		--	--		--	--		--	--		0.6575	0.04861		0.9175	0.09237		1.20438	0.22587
--	--		--	--		--	--		--	--		--	--		--	--		0.66812	0.05715		0.92875	0.09881		1.23375	0.24131
--	--		--	--		--	--		--	--		--	--		--	--		0.67875	0.06494		0.94062	0.10594		1.26563	0.25706
--	--		--	--		--	--		--	--		--	--		--	--		0.69	0.07212		0.95188	0.11381		1.3	0.27375
--	--		--	--		--	--		--	--		--	--		--	--		0.70125	0.079		0.96313	0.12338		1.33625	0.29231
--	--		--	--		--	--		--	--		--	--		--	--		0.7125	0.08594		0.97438	0.13481		1.37312	0.31225
--	--		--	--		--	--		--	--		--	--		--	--		0.72437	0.09306		0.98625	0.14838		1.41188	0.33394
--	--		--	--		--	--		--	--		--	--		--	--		0.73625	0.10056		0.99875	0.16456		1.45188	0.35844
--	--		--	--		--	--		--	--		--	--		--	--		0.74813	0.10869		1.0125	0.18356		1.49125	0.38631
--	--		--	--		--	--		--	--		--	--		--	--		0.76	0.11775		1.02688	0.20606		1.52937	0.40825
--	--		--	--		--	--		--	--		--	--		--	--		0.77187	0.12812		1.0425	0.23231		1.56813	0.43019
1.20916	0.01577		--	--		--	--		-0.74148	1.56216		--	--		--	--		0.78437	0.14025		1.06	0.26325		1.6125	0.46581
1.21016	0.01627		1.20916	0.01481		1.20916	0.02243		-0.72903	1.56316		-0.73819	1.56316		-0.71041	1.58316		0.7975	0.1545		1.08	0.2995		1.65875	0.51381
1.21116	0.01651		1.21016	0.01559		1.21016	0.02286		-0.71681	1.56416		-0.72679	1.56416		-0.70298	1.58416		0.81187	0.17125		1.1025	0.34194		1.7075	0.57288
1.21216	0.01646		1.21116	0.0161		1.21116	0.02291		-0.70437	1.56516		-0.71527	1.56516		-0.69551	1.58516		0.82625	0.19087		1.1275	0.39106		1.76063	0.64063
1.21316	0.01664		1.21216	0.01635		1.21216	0.02302		-0.69185	1.56616		-0.7039	1.56616		-0.68799	1.58616		0.84187	0.21369		1.15625	0.44794		1.81688	0.71813
1.21416	0.01702		1.21316	0.01667		1.21316	0.02309		-0.67972	1.56716		-0.69252	1.56716		-0.68044	1.58716		0.85938	0.24019		1.19	0.51356		1.88063	0.80688
1.21516	0.01698		1.21416	0.01723		1.21416	0.0233		-0.66734	1.56816		-0.68144	1.56816		-0.67317	1.58816		0.87813	0.271		1.22875	0.5885		1.95313	0.90875
1.21616	0.01698		1.21516	0.01746		1.21516	0.02333		-0.65534	1.56916		-0.67056	1.56916		-0.66571	1.58916		0.89938	0.30681		1.2725	0.67437		2.03687	1.025
1.21716	0.0171		1.21616	0.01763		1.21616	0.02333		-0.64321	1.57016		-0.65932	1.57016		-0.65853	1.59016		0.92312	0.34863		1.32313	0.77437		2.13312	1.1575
1.21816	0.01718		1.21716	0.01781		1.21716	0.02334		-0.63121	1.57116		-0.64851	1.57116		-0.65115	1.59116		0.94938	0.39656		1.38188	0.8875		2.24125	1.30688
1.21916	0.01728		1.21816	0.018		1.21816	0.02331		-0.61907	1.57216		-0.63722	1.57216		-0.6439	1.59216		0.98	0.45213		1.45	1.01812		2.36625	1.47563
1.22016	0.01741		1.21916	0.01816		1.21916	0.02333		-0.60681	1.57316		-0.62665	1.57316		-0.63661	1.59316		1.01563	0.5165		1.52875	1.16813		2.50812	1.66375
1.22116	0.01731		1.22016	0.01834		1.22016	0.02336		-0.59476	1.57416		-0.61604	1.57416		-0.6296	1.59416		1.05687	0.58944		1.6225	1.33938		2.66688	1.87125
1.22216	0.01742		1.22116	0.01851		1.22116	0.02342		-0.58276	1.57516		-0.60541	1.57516		-0.6224	1.59516		1.10375	0.67063		1.7325	1.53312		2.84563	2.10063
1.22316	0.01744		1.22216	0.01862		1.22216	0.02338		-0.57083	1.57616		-0.59476	1.57616		-0.61532	1.59616		1.15813	0.76375		1.86063	1.75563		3.05187	2.3575
1.22416	0.01741		1.22316	0.01875		1.22316	0.02338		-0.55909	1.57716		-0.58436	1.57716		-0.60808	1.59716		1.22125	0.87187		2.01187	2.00937		3.28688	2.64562
1.22516	0.01758		1.22416	0.01894		1.22416	0.02344		-0.54717	1.57816		-0.57368	1.57816		-0.60081	1.59816		1.295	0.99625		2.18875	2.29625		3.55125	2.96375
1.22616	0.01763		1.22516	0.01902		1.22516	0.02333		-0.53545	1.57916		-0.56288	1.57916		-0.5938	1.59916		1.37938	1.13562		2.39375	2.61437		3.84437	3.3075
1.22716	0.01778		1.22616	0.01914		1.22616	0.02344		-0.52381	1.58016		-0.55247	1.58016		-0.5869	1.60016		1.47813	1.29375		2.63437	2.97063		4.175	3.68812
1.22816	0.0177		1.22716	0.0193		1.22716	0.02344		-0.51201	1.58116		-0.54194	1.58116		-0.57998	1.60116		1.5925	1.47188		2.91562	3.36813		4.55125	4.11187
1.22916	0.01782		1.22816	0.01946		1.22816	0.02346		-0.50031	1.58216		-0.53153	1.58216		-0.57316	1.60216		1.725	1.6725		3.24375	3.81063		4.9775	4.58188
1.23016	0.01782		1.22916	0.01944		1.22916	0.02342		-0.48871	1.58316		-0.52115	1.58316		-0.5662	1.60316		1.87688	1.89625		3.62	4.29563		5.4475	5.0975
1.23116	0.01789		1.23016	0.01958		1.23016	0.0235		-0.47709	1.58416		-0.51066	1.58416		-0.55934	1.60416		2.04438	2.13875		4.03813	4.81187		5.95562	5.65125
1.23216	0.01787		1.23116	0.01962		1.23116	0.0235		-0.46526	1.58516		-0.50053	1.58516		-0.55247	1.60516		2.24625	2.42063		4.53875	5.40062		6.55	6.2875
1.23316	0.018		1.23216	0.0197		1.23216	0.02355		-0.45365	1.58616		-0.49053	1.58616		-0.54583	1.60616		2.485	2.72625		5.13125	6.02875		7.24375	6.9625
1.23416	0.01797		1.23316	0.01984		1.23316	0.02355		-0.44225	1.58716		-0.48054	1.58716		-0.53916	1.60716		2.75562	3.05438		5.79438	6.6875		8.01875	7.66875
1.23516	0.01802		1.23416	0.01992		1.23416	0.02354		-0.43077	1.58816		-0.47057	1.58816		-0.53224	1.60816		3.06188	3.42875		6.53125	7.425		8.88125	8.475
1.23616	0.01811		1.23516	0.01998		1.23516	0.02347		-0.41921	1.58916		-0.46052	1.58916		-0.52555	1.60916		3.41125	3.85		7.3625	8.2375		9.85625	9.3625
1.23716	0.01814		1.23616	0.01998		1.23616	0.02349		-0.40787	1.59016		-0.4507	1.59016		-0.51861	1.61016		3.81312	4.32		8.3	9.125		10.9563	10.325
1.23816	0.01814		1.23716	0.02013		1.23716	0.02357		-0.39673	1.59116		-0.44091	1.59116		-0.51167	1.61116		4.27937	4.83875		9.38125	10.075		12.2188	11.3438
1.23916	0.01816		1.23816	0.02016		1.23816	0.02354		-0.38544	1.59216		-0.43095	1.59216		-0.50484	1.61216		4.82313	5.40437		10.6312	11.0813		13.675	12.4125
1.24016	0.01822		1.23916	0.02032		1.23916	0.02366		-0.37419	1.59316		-0.42141	1.59316		-0.49812	1.61316		5.45625	6.01313		12.0687	12.125		15.3313	13.4875
1.24116	0.01834		1.24016	0.02034		1.24016	0.02371		-0.36299	1.59416		-0.4118	1.59416		-0.4916	1.61416		6.2	6.6625		13.7125	13.175		17.2	14.55
1.24216	0.01834		1.24116	0.0204		1.24116	0.02368		-0.35191	1.59516		-0.40222	1.59516		-0.48497	1.61516		7.06875	7.34375		15.5938	14.2		19.2937	15.5375
1.24316	0.01838		1.24216	0.02042		1.24216	0.02365		-0.34096	1.59616		-0.39276	1.59616		-0.47823	1.61616		8.0875	8.0375		17.725	15.15		21.5875	16.4312
1.24416	0.01834		1.24316	0.02051		1.24316	0.02366		-0.3299	1.59716		-0.38308	1.59716		-0.4716	1.61716		9.28125	8.7125		20.1	15.95		24.0625	17.1938
1.24516	0.01834		1.24416	0.02045		1.24416	0.02365		-0.31948	1.59816		-0.37345	1.59816		-0.46506	1.61816		10.6562	9.31875		22.7	16.525		26.6938	17.7688
1.24616	0.01845		1.24516	0.02051		1.24516	0.02368		-0.30839	1.59916		-0.36387	1.59916		-0.45842	1.61916		12.225	9.7875		25.4688	16.8062		29.4812	18.1313
1.24716	0.0185		1.24616	0.02064		1.24616	0.02379		-0.29736	1.60016		-0.3545	1.60016		-0.45188	1.62016		13.9313	10.0563		28.3188	16.7563		32.3438	18.2625
1.24816	0.01846		1.24716	0.02066		1.24716	0.02371		-0.28627	1.60116		-0.3454	1.60116		-0.44534	1.62116		15.7188	10.0687		31.1375	16.3438		35.225	18.1625
1.24916	0.01846		1.24816	0.02062		1.24816	0.02379		-0.27533	1.60216		-0.33611	1.60216		-0.4388	1.62216		17.4937	9.8		33.825	15.575		38.0812	17.8313
1.25016	0.01856		1.24916	0.02072		1.24916	0.02368		-0.2644	1.60316		-0.32687	1.60316		-0.43189	1.62316		19.1438	9.28125		36.2563	14.4938		40.8188	17.2688
1.25116	0.0185		1.25016	0.02075		1.25016	0.02374		-0.25355	1.60416		-0.31775	1.60416		-0.42509	1.62416		20.6125	8.55625		38.375	13.1813		43.4562	16.4563
1.25216	0.01869		1.25116	0.02072		1.25116	0.02376		-0.24279	1.60516		-0.30874	1.60516		-0.41848	1.62516		21.8562	7.7		40.1437	11.7375		45.9188	15.4125
1.25316	0.01869		1.25216	0.02075		1.25216	0.02382		-0.2321	1.60616		-0.29971	1.60616		-0.41189	1.62616		22.8562	6.80625		41.5688	10.2812		48.2	14.1687
1.25416	0.01869		1.25316	0.02082		1.25316	0.02392		-0.2215	1.60716		-0.29073	1.60716		-0.40539	1.62716		23.6375	5.95		42.6812	8.8875		50.2	12.8313
1.25516	0.01867		1.25416	0.02086		1.25416	0.02387					-0.28193	1.60816		-0.39898	1.62816		24.2125	5.15125		43.4937	7.6		51.775	11.4563
1.25616	0.01875		1.25516	0.02088		1.25516	0.02387					-0.27357	1.60916		-0.39224	1.62916		24.6375	4.39187		44.075	6.44375		53.0187	10.1062
1.25716	0.0187		1.25616	0.02096		1.25616	0.02389					-0.26472	1.61016		-0.38561	1.63016		24.9688	3.68125		44.4937	5.405		54.0312	8.79375
1.25816	0.01875		1.25716	0.02088		1.25716	0.02389					-0.2558	1.61116		-0.37907	1.63116		25.2188	3.07875		44.8062	4.50062		54.8188	7.5625
1.25916	0.01872		1.25816	0.02096		1.25816	0.02394					-0.24706	1.61216		-0.37255	1.63216		25.4062	2.58375		45.05	3.77125		55.3438	6.5125
1.26016	0.01878		1.25916	0.02109		1.25916	0.024					-0.23843	1.61316		-0.36621	1.63316		25.5437	2.1825		45.225	3.18625		55.6938	5.57187
1.26116	0.01875		1.26016	0.02102		1.26016	0.024					-0.22974	1.61416		-0.3598	1.63416		25.6562	1.85812		45.3625	2.70437		55.975	4.74875
1.26216	0.01872		1.26116	0.02101		1.26116	0.02402					-0.22121	1.61516		-0.35324	1.63516		25.75	1.58938		45.4813	2.3		56.2375	4.0775
1.26316	0.0189		1.26216	0.0211		1.26216	0.02397					-0.21262	1.61616		-0.34663	1.63616		25.8375	1.35938		45.5812	1.95937		56.475	3.51063
1.26416	0.01886		1.26316	0.02106		1.26316	0.024					--	--		-0.34005	1.63716		25.9187	1.16688		45.6812	1.67125		56.6938	3.04625
1.26516	0.01893		1.26416	0.0211		1.26416	0.02406					--	--		-0.33356	1.63816		26.0063	1.00875		45.7625	1.43125		56.8875	2.64438
1.26616	0.01899		1.26516	0.02131		1.26516	0.02419					--	--		-0.32709	1.63916		26.0875	0.88187		45.8563	1.23938		57.0875	2.28
1.26716	0.01904		1.26616	0.02128		1.26616	0.02419					--	--		-0.3205	1.64016		26.175	0.77375		45.9438	1.07938
1.26816	0.01899		1.26716	0.02125		1.26716	0.02421					--	--		-0.31408	1.64116		26.2563	0.68125		46.0375	0.93188
1.26916	0.0191		1.26816	0.02125		1.26816	0.02416					--	--		-0.30747	1.64216					46.125	0.79688
1.27016	0.01893		1.26916	0.02133		1.26916	0.02419					--	--		-0.30103	1.64316
1.27116	0.01907		1.27016	0.02128		1.27016	0.02421					--	--		-0.29468	1.64416
1.27216	0.0191		1.27116	0.02136		1.27116	0.02421					--	--		-0.28816	1.64516
1.27316	0.01907		1.27216	0.0215		1.27216	0.02426					--	--		-0.28166	1.64616
1.27416	0.0191		1.27316	0.02139		1.27316	0.02416					--	--		-0.27513	1.64716
1.27516	0.01914		1.27416	0.02138		1.27416	0.02421					--	--		-0.26857	1.64816
1.27616	0.01906		1.27516	0.0215		1.27516	0.02416					--	--		-0.26192	1.64916
1.27716	0.01918		1.27616	0.02139		1.27616	0.02418					--	--		-0.2553	1.65016
1.27816	0.01923		1.27716	0.02146		1.27716	0.02414					--	--		-0.24872	1.65116
1.27916	0.01923		1.27816	0.02162		1.27816	0.02426					--	--		-0.24212	1.65216
1.28016	0.01918		1.27916	0.02157		1.27916	0.02421					--	--		-0.23585	1.65316
1.28116	0.01926		1.28016	0.0216		1.28016	0.02419					--	--		-0.22974	1.65416
1.28216	0.01922		1.28116	0.02163		1.28116	0.02421					--	--		-0.22324	1.65516
1.28316	0.0192		1.28216	0.02163		1.28216	0.02427					--	--		-0.21644	1.65616
1.28416	0.01928		1.28316	0.02166		1.28316	0.02414					--	--		-0.20986	1.65716
1.28516	0.01939		1.28416	0.02165		1.28416	0.02421					--	--
1.28616	0.01931		1.28516	0.02166		1.28516	0.02422					--	--
1.28716	0.01933		1.28616	0.02174		1.28616	0.02419					--	--
1.28816	0.01933		1.28716	0.02171		1.28716	0.02419					--	--
1.28916	0.01931		1.28816	0.02174		1.28816	0.02418					--	--
1.29016	0.01934		1.28916	0.02168		1.28916	0.02414					--	--
1.29116	0.01938		1.29016	0.02178		1.29016	0.02419					--	--
1.29216	0.01946		1.29116	0.02186		1.29116	0.02421					--	--
1.29316	0.01944		1.29216	0.02179		1.29216	0.02426					--	--
1.29416	0.01941		1.29316	0.02184		1.29316	0.02424					--	--
1.29516	0.01939		1.29416	0.02192		1.29416	0.02427					--	--
1.29616	0.01941		1.29516	0.02184		1.29516	0.02421					--	--
1.29716	0.0195		1.29616	0.02184		1.29616	0.02427					--	--
1.29816	0.01952		1.29716	0.02189		1.29716	0.02421					--	--
1.29916	0.01952		1.29816	0.02194		1.29816	0.02427					--	--
1.30016	0.01952		1.29916	0.02186		1.29916	0.02424					--	--
1.30116	0.01952		1.30016	0.02189		1.30016	0.02421					--	--
1.30216	0.01957		1.30116	0.02192		1.30116	0.02421					--	--
1.30316	0.01963		1.30216	0.02197		1.30216	0.02416					--	--
1.30416	0.01973		1.30316	0.02197		1.30316	0.02424					--	--
1.30516	0.01963		1.30416	0.02203		1.30416	0.02427					--	--
1.30616	0.01963		1.30516	0.02205		1.30516	0.02419					--	--
1.30716	0.0196		1.30616	0.02205		1.30616	0.02419					--	--
1.30816	0.01958		1.30716	0.02206		1.30716	0.02426					--	--
1.30916	0.0196		1.30816	0.02205		1.30816	0.02418					--	--
1.31016	0.01968		1.30916	0.02208		1.30916	0.02426					--	--
1.31116	0.01976		1.31016	0.02213		1.31016	0.02422					--	--
1.31216	0.01974		1.31116	0.02213		1.31116	0.02419					--	--
1.31316	0.01976		1.31216	0.02214		1.31216	0.02419					--	--
1.31416	0.01974		1.31316	0.02216		1.31316	0.02418					--	--
1.31516	0.01981		1.31416	0.0221		1.31416	0.02416					--	--
1.31616	0.01981		1.31516	0.02214		1.31516	0.02414					--	--
1.31716	0.0199		1.31616	0.02234		1.31616	0.02434					--	--
1.31816	0.01997		1.31716	0.02234		1.31716	0.02438					--	--
1.31916	0.01992		1.31816	0.0223		1.31816	0.02432					--	--
1.32016	0.02		1.31916	0.02229		1.31916	0.0243					--	--
1.32116	0.01989		1.32016	0.02238		1.32016	0.0243					--	--
1.32216	0.0199		1.32116	0.02232		1.32116	0.02427					--	--
1.32316	0.02006		1.32216	0.02234		1.32216	0.02429					--	--
1.32416	0.01997		1.32316	0.02238		1.32316	0.02434					--	--
1.32516	0.01994		1.32416	0.02237		1.32416	0.02432					--	--
1.32616	0.02003		1.32516	0.02235		1.32516	0.02434					--	--
1.32716	0.02005		1.32616	0.02245		1.32616	0.02429					--	--
1.32816	0.01998		1.32716	0.02242		1.32716	0.02438					--	--
1.32916	0.0201		1.32816	0.02238		1.32816	0.02438					--	--
1.33016	0.02018		1.32916	0.02254		1.32916	0.0244					--	--
1.33116	0.0201		1.33016	0.02246		1.33016	0.02443					--	--
1.33216	0.02016		1.33116	0.0225		1.33116	0.02438					--	--
1.33316	0.02022		1.33216	0.02248		1.33216	0.02435					--	--
1.33416	0.02016		1.33316	0.02245		1.33316	0.02437					--	--
1.33516	0.02013		1.33416	0.02245		1.33416	0.02442					--	--
1.33616	0.02016		1.33516	0.02248		1.33516	0.02432					--	--
1.33716	0.02016		1.33616	0.02256		1.33616	0.02438					--	--
1.33816	0.02019		1.33716	0.02243		1.33716	0.02438					--	--
1.33916	0.02024		1.33816	0.02253		1.33816	0.0243					--	--
1.34016	0.02027		1.33916	0.02261		1.33916	0.02438					--	--
1.34116	0.02029		1.34016	0.0225		1.34016	0.02432					--	--
1.34216	0.0204		1.34116	0.02259		1.34116	0.02435					--	--
1.34316	0.02034		1.34216	0.02274		1.34216	0.02445					--	--
1.34416	0.02043		1.34316	0.02264		1.34316	0.02438					--	--
1.34516	0.02048		1.34416	0.02272		1.34416	0.02438					--	--
1.34616	0.02042		1.34516	0.02274		1.34516	0.02438					--	--
1.34716	0.02054		1.34616	0.0227		1.34616	0.0244					--	--
1.34816	0.02054		1.34716	0.02275		1.34716	0.02443					--	--
1.34916	0.02054		1.34816	0.02272		1.34816	0.02438					--	--
1.35016	0.02051		1.34916	0.02274		1.34916	0.0245					--	--
1.35116	0.02058		1.35016	0.02274		1.35016	0.0244					--	--
1.35216	0.02062		1.35116	0.02277		1.35116	0.02437					--	--
1.35316	0.02062		1.35216	0.02278		1.35216	0.02442					--	--
1.35416	0.02058		1.35316	0.02275		1.35316	0.02435					--	--
1.35516	0.02067		1.35416	0.0228		1.35416	0.02443					--	--
1.35616	0.02058		1.35516	0.02285		1.35516	0.02446					--	--
1.35716	0.02067		1.35616	0.02288		1.35616	0.02446					--	--
1.35816	0.02069		1.35716	0.02286		1.35716	0.02445					--	--
1.35916	0.02064		1.35816	0.02298		1.35816	0.02443					--	--
1.36016	0.02064		1.35916	0.0229		1.35916	0.02442					--	--
1.36116	0.02075		1.36016	0.02294		1.36016	0.02445					--	--
1.36216	0.02064		1.36116	0.02293		1.36116	0.02448					--	--
1.36316	0.02077		1.36216	0.02291		1.36216	0.02453					--	--
1.36416	0.02069		1.36316	0.02298		1.36316	0.02445					--	--
1.36516	0.02075		1.36416	0.02296		1.36416	0.0245					--	--
1.36616	0.02078		1.36516	0.02296		1.36516	0.0245					--	--
1.36716	0.02096		1.36616	0.02299		1.36616	0.0245					--	--
1.36816	0.02102		1.36716	0.0231		1.36716	0.02459					--	--
1.36916	0.02098		1.36816	0.02326		1.36816	0.02462					--	--
1.37016	0.02098		1.36916	0.02315		1.36916	0.02466					--	--
1.37116	0.02096		1.37016	0.02314		1.37016	0.02461					--	--
1.37216	0.02093		1.37116	0.02326		1.37116	0.02462					--	--
1.37316	0.02093		1.37216	0.02322		1.37216	0.02456					--	--
1.37416	0.02107		1.37316	0.02322		1.37316	0.02458					--	--
1.37516	0.0211		1.37416	0.02328		1.37416	0.02467					--	--
1.37616	0.0211		1.37516	0.02336		1.37516	0.02466					--	--
1.37716	0.0211		1.37616	0.02338		1.37616	0.02467					--	--
1.37816	0.02104		1.37716	0.02331		1.37716	0.02461					--	--
1.37916	0.0211		1.37816	0.02331		1.37816	0.02464					--	--
1.38016	0.02114		1.37916	0.02341		1.37916	0.02472					--	--
1.38116	0.0212		1.38016	0.02341		1.38016	0.02477					--	--
1.38216	0.02122		1.38116	0.02344		1.38116	0.02475					--	--
1.38316	0.02126		1.38216	0.02344		1.38216	0.02472					--	--
1.38416	0.02126		1.38316	0.02346		1.38316	0.02472					--	--
1.38516	0.02125		1.38416	0.02354		1.38416	0.02472					--	--
1.38616	0.02128		1.38516	0.0235		1.38516	0.0247					--	--
1.38716	0.02136		1.38616	0.02355		1.38616	0.02474					--	--
1.38816	0.02123		1.38716	0.02358		1.38716	0.02485					--	--
1.38916	0.02139		1.38816	0.02352		1.38816	0.02474					--	--
1.39016	0.02139		1.38916	0.02357		1.38916	0.02477					--	--
1.39116	0.02136		1.39016	0.0236		1.39016	0.02474					--	--
1.39216	0.02144		1.39116	0.02355		1.39116	0.02475					--	--
1.39316	0.02146		1.39216	0.02366		1.39216	0.02477					--	--
1.39416	0.02157		1.39316	0.02382		1.39316	0.02493					--	--
1.39516	0.02155		1.39416	0.02376		1.39416	0.02496					--	--
1.39616	0.0215		1.39516	0.02381		1.39516	0.02494					--	--
1.39716	0.02165		1.39616	0.02381		1.39616	0.02494					--	--
1.39816	0.02165		1.39716	0.02384		1.39716	0.02498					--	--
1.39916	0.02163		1.39816	0.02379		1.39816	0.02496					--	--
1.40016	0.02178		1.39916	0.02386		1.39916	0.02501					--	--
1.40116	0.02168		1.40016	0.02395		1.40016	0.02507					--	--
1.40216	0.02168		1.40116	0.0239		1.40116	0.02502					--	--
1.40316	0.02173		1.40216	0.02392		1.40216	0.02504					--	--
1.40416	0.02163		1.40316	0.02402		1.40316	0.02507					--	--
1.40516	0.02179		1.40416	0.02395		1.40416	0.02506					--	--
1.40616	0.02189		1.40516	0.02403		1.40516	0.0251					--	--
1.40716	0.02181		1.40616	0.02406		1.40616	0.02518					--	--
1.40816	0.02186		1.40716	0.02403		1.40716	0.02522					--	--
1.40916	0.02184		1.40816	0.0241		1.40816	0.0252					--	--
1.41016	0.02192		1.40916	0.02408		1.40916	0.02528					--	--
1.41116	0.02198		1.41016	0.02403		1.41016	0.02525					--	--
1.41216	0.02195		1.41116	0.02416		1.41116	0.0253					--	--
1.41316	0.02205		1.41216	0.02414		1.41216	0.02534					--	--
1.41416	0.02202		1.41316	0.02418		1.41316	0.02541					--	--
1.41516	0.02205		1.41416	0.02418		1.41416	0.02542					--	--
1.41616	0.02213		1.41516	0.02424		1.41516	0.02541					--	--
1.41716	0.02221		1.41616	0.0243		1.41616	0.0255					--	--
1.41816	0.02242		1.41716	0.02422		1.41716	0.0255					--	--
1.41916	0.02253		1.41816	0.02451		1.41816	0.0257					--	--
1.42016	0.02256		1.41916	0.02462		1.41916	0.02587					--	--
1.42116	0.02258		1.42016	0.02456		1.42016	0.0259					--	--
1.42216	0.02256		1.42116	0.02467		1.42116	0.0259					--	--
1.42316	0.02262		1.42216	0.02474		1.42216	0.0259					--	--
1.42416	0.02278		1.42316	0.02466		1.42316	0.02597					--	--
1.42516	0.0228		1.42416	0.02469		1.42416	0.02598					--	--
1.42616	0.0227		1.42516	0.0248		1.42516	0.02608					--	--
1.42716	0.02282		1.42616	0.02485		1.42616	0.0261					--	--
1.42816	0.02286		1.42716	0.02494		1.42716	0.02614					--	--
1.42916	0.02288		1.42816	0.02491		1.42816	0.02621					--	--
1.43016	0.02304		1.42916	0.02494		1.42916	0.02621					--	--
1.43116	0.02309		1.43016	0.02504		1.43016	0.02618					--	--
1.43216	0.02317		1.43116	0.02506		1.43116	0.02632					--	--
1.43316	0.02323		1.43216	0.02515		1.43216	0.02643					--	--
1.43416	0.0233		1.43316	0.0252		1.43316	0.02643					--	--
1.43516	0.02328		1.43416	0.0252		1.43416	0.02643					--	--
1.43616	0.02336		1.43516	0.02526		1.43516	0.02656					--	--
1.43716	0.02344		1.43616	0.02526		1.43616	0.02656					--	--
1.43816	0.02354		1.43716	0.02534		1.43716	0.02672					--	--
1.43916	0.02371		1.43816	0.02544		1.43816	0.02672					--	--
1.44016	0.02371		1.43916	0.02546		1.43916	0.02674					--	--
1.44116	0.02379		1.44016	0.02554		1.44016	0.02685					--	--
1.44216	0.02395		1.44116	0.02566		1.44116	0.02685					--	--
1.44316	0.02403		1.44216	0.02562		1.44216	0.02691					--	--
1.44416	0.02414		1.44316	0.02573		1.44316	0.02691					--	--
1.44516	0.02435		1.44416	0.02587		1.44416	0.02712					--	--
1.44616	0.02438		1.44516	0.02606		1.44516	0.0272					--	--
1.44716	0.02443		1.44616	0.02603		1.44616	0.02723					--	--
1.44816	0.02456		1.44716	0.02606		1.44716	0.02728					--	--
1.44916	0.02456		1.44816	0.02626		1.44816	0.02731					--	--
1.45016	0.02474		1.44916	0.02621		1.44916	0.02734					--	--
1.45116	0.02494		1.45016	0.02635		1.45016	0.02744					--	--
1.45216	0.02494		1.45116	0.02653		1.45116	0.02758					--	--
1.45316	0.02515		1.45216	0.02661		1.45216	0.02766					--	--
1.45416	0.02522		1.45316	0.0267		1.45316	0.02774					--	--
1.45516	0.02536		1.45416	0.02674		1.45416	0.02776					--	--
1.45616	0.02555		1.45516	0.02683		1.45516	0.02784					--	--
1.45716	0.02576		1.45616	0.02704		1.45616	0.02798					--	--
1.45816	0.02587		1.45716	0.02718		1.45716	0.02814					--	--
1.45916	0.02603		1.45816	0.02726		1.45816	0.02822					--	--
1.46016	0.02621		1.45916	0.02749		1.45916	0.02838					--	--
1.46116	0.02635		1.46016	0.02758		1.46016	0.02846					--	--
1.46216	0.02653		1.46116	0.02781		1.46116	0.02861					--	--
1.46316	0.02678		1.46216	0.02797		1.46216	0.02867					--	--
1.46416	0.02702		1.46316	0.02802		1.46316	0.02888					--	--
1.46516	0.02717		1.46416	0.02837		1.46416	0.02906					--	--
1.46616	0.02733		1.46516	0.02843		1.46516	0.02914					--	--
1.46716	0.02758		1.46616	0.02864		1.46616	0.02938					--	--
1.46816	0.02779		1.46716	0.0288		1.46716	0.02954					--	--
1.46916	0.02813		1.46816	0.02896		1.46816	0.02974					--	--
1.47016	0.0285		1.46916	0.02931		1.46916	0.02992					--	--
1.47116	0.02869		1.47016	0.02965		1.47016	0.0303					--	--
1.47216	0.02896		1.47116	0.02984		1.47116	0.03043					--	--
1.47316	0.02923		1.47216	0.03008		1.47216	0.03069					--	--
1.47416	0.02955		1.47316	0.03037		1.47316	0.03091					--	--
1.47516	0.02992		1.47416	0.03061		1.47416	0.0312					--	--
1.47616	0.03026		1.47516	0.03086		1.47516	0.03139					--	--
1.47716	0.03062		1.47616	0.03115		1.47616	0.03162					--	--
1.47816	0.03101		1.47716	0.03152		1.47716	0.03195					--	--
1.47916	0.03131		1.47816	0.03178		1.47816	0.03221					--	--
1.48016	0.03178		1.47916	0.03206		1.47916	0.03248					--	--
1.48116	0.03203		1.48016	0.03246		1.48016	0.03285					--	--
1.48216	0.03243		1.48116	0.03282		1.48116	0.03314					--	--
1.48316	0.03293		1.48216	0.03323		1.48216	0.03355					--	--
1.48416	0.03342		1.48316	0.03378		1.48316	0.03394					--	--
1.48516	0.034		1.48416	0.03406		1.48416	0.03429					--	--
1.48616	0.03443		1.48516	0.03458		1.48516	0.03466					--	--
1.48716	0.03494		1.48616	0.03501		1.48616	0.03512					--	--
1.48816	0.03549		1.48716	0.03542		1.48716	0.0355					--	--
1.48916	0.03606		1.48816	0.03597		1.48816	0.03598					--	--
1.49016	0.0367		1.48916	0.03656		1.48916	0.03637					--	--
1.49116	0.0373		1.49016	0.03706		1.49016	0.0369					--	--
1.49216	0.03782		1.49116	0.03768		1.49116	0.03739					--	--
1.49316	0.03866		1.49216	0.03819		1.49216	0.0379					--	--
1.49416	0.03934		1.49316	0.03893		1.49316	0.03842					--	--
1.49516	0.04021		1.49416	0.0395		1.49416	0.03896					--	--
1.49616	0.04098		1.49516	0.04022		1.49516	0.03965					--	--
1.49716	0.04165		1.49616	0.04107		1.49616	0.04038					--	--
1.49816	0.04237		1.49716	0.04173		1.49716	0.04093					--	--
1.49916	0.04341		1.49816	0.04251		1.49816	0.04162					--	--
1.50016	0.04426		1.49916	0.04338		1.49916	0.04229					--	--
1.50116	0.04514		1.50016	0.04408		1.50016	0.04298					--	--
1.50216	0.04613		1.50116	0.04498		1.50116	0.04368					--	--
1.50316	0.04704		1.50216	0.04595		1.50216	0.04445					--	--
1.50416	0.0481		1.50316	0.04678		1.50316	0.04522					--	--
1.50516	0.04917		1.50416	0.04779		1.50416	0.04603					--	--
1.50616	0.05032		1.50516	0.04878		1.50516	0.0468					--	--
1.50716	0.05152		1.50616	0.04979		1.50616	0.04766					--	--
1.50816	0.05267		1.50716	0.05088		1.50716	0.04846					--	--
1.50916	0.05394		1.50816	0.05208		1.50816	0.04939					--	--
1.51016	0.05531		1.50916	0.05325		1.50916	0.05045					--	--
1.51116	0.05661		1.51016	0.0545		1.51016	0.05142					--	--
1.51216	0.05808		1.51116	0.05576		1.51116	0.05238					--	--
1.51316	0.05939		1.51216	0.05715		1.51216	0.05346					--	--
1.51416	0.06096		1.51316	0.05848		1.51316	0.05443					--	--
1.51516	0.06253		1.51416	0.05995		1.51416	0.05555					--	--
1.51616	0.06422		1.51516	0.06146		1.51516	0.05666					--	--
1.51716	0.06566		1.51616	0.06291		1.51616	0.05782					--	--
1.51816	0.06739		1.51716	0.06448		1.51716	0.05906					--	--
1.51916	0.06918		1.51816	0.06606		1.51816	0.06024					--	--
1.52016	0.07096		1.51916	0.0676		1.51916	0.06146					--	--
1.52116	0.0731		1.52016	0.06941		1.52016	0.06277					--	--
1.52216	0.07496		1.52116	0.07134		1.52116	0.06414					--	--
1.52316	0.07704		1.52216	0.07314		1.52216	0.06549					--	--
1.52416	0.0793		1.52316	0.07509		1.52316	0.0668					--	--
1.52516	0.08142		1.52416	0.07715		1.52416	0.06814					--	--
1.52616	0.08362		1.52516	0.07922		1.52516	0.06957					--	--
1.52716	0.08594		1.52616	0.0813		1.52616	0.07101					--	--
1.52816	0.08842		1.52716	0.08349		1.52716	0.0725					--	--
1.52916	0.09109		1.52816	0.0859		1.52816	0.074					--	--
1.53016	0.0936		1.52916	0.08811		1.52916	0.07549					--	--
1.53116	0.09645		1.53016	0.09053		1.53016	0.07715					--	--
1.53216	0.09915		1.53116	0.0931		1.53116	0.07886					--	--
1.53316	0.10202		1.53216	0.09574		1.53216	0.08042					--	--
1.53416	0.10502		1.53316	0.09838		1.53316	0.08218					--	--
1.53516	0.10789		1.53416	0.10117		1.53416	0.084					--	--
1.53616	0.11114		1.53516	0.10397		1.53516	0.08578					--	--
1.53716	0.11442		1.53616	0.10678		1.53616	0.08752					--	--
1.53816	0.11782		1.53716	0.10971		1.53716	0.08936					--	--
1.53916	0.12131		1.53816	0.11278		1.53816	0.09133					--	--
1.54016	0.12486		1.53916	0.11595		1.53916	0.09326					--	--
1.54116	0.12877		1.54016	0.11925		1.54016	0.09518					--	--
1.54216	0.13264		1.54116	0.1228		1.54116	0.09725					--	--
1.54316	0.13678		1.54216	0.12622		1.54216	0.09925					--	--
1.54416	0.14102		1.54316	0.12981		1.54316	0.10126					--	--
1.54516	0.14526		1.54416	0.13373		1.54416	0.10339					--	--
1.54616	0.14984		1.54516	0.13747		1.54516	0.10541					--	--
1.54716	0.1545		1.54616	0.1416		1.54616	0.10766					--	--
1.54816	0.15909		1.54716	0.14581		1.54716	0.10995					--	--
1.54916	0.16384		1.54816	0.14986		1.54816	0.11214					--	--
1.55016	0.1688		1.54916	0.15418		1.54916	0.11446					--	--
1.55116	0.17376		1.55016	0.15858		1.55016	0.11688					--	--
1.55216	0.17888		1.55116	0.16288		1.55116	0.1193					--	--
1.55316	0.18416		1.55216	0.16752		1.55216	0.12174					--	--
1.55416	0.18976		1.55316	0.17232		1.55316	0.12421					--	--
1.55516	0.19552		1.55416	0.17696		1.55416	0.12674					--	--
1.55616	0.20144		1.55516	0.1816		1.55516	0.1292					--	--
1.55716	0.20768		1.55616	0.18656		1.55616	0.13192					--	--
1.55816	0.21392		1.55716	0.19168		1.55716	0.13467					--	--
1.55916	0.22032		1.55816	0.19696		1.55816	0.13742					--	--
1.56016	0.2272		1.55916	0.2024		1.55916	0.1403					--	--
1.56116	0.23376		1.56016	0.208		1.56016	0.14317					--	--
1.56216	0.24096		1.56116	0.2136		1.56116	0.14605					--	--
1.56316	0.24816		1.56216	0.21936		1.56216	0.1489					--	--
1.56416	0.25552		1.56316	0.22528		1.56316	0.15189					--	--
1.56516	0.26304		1.56416	0.2312		1.56416	0.15478					--	--
1.56616	0.27088		1.56516	0.23728		1.56516	0.1577					--	--
1.56716	0.27872		1.56616	0.24352		1.56616	0.1608					--	--
1.56816	0.28688		1.56716	0.24992		1.56716	0.16368					--	--
1.56916	0.29488		1.56816	0.25632		1.56816	0.16688					--	--
1.57016	0.30336		1.56916	0.26272		1.56916	0.16976					--	--
1.57116	0.312		1.57016	0.26944		1.57016	0.1728					--	--
1.57216	0.32096		1.57116	0.27616		1.57116	0.176					--	--
1.57316	0.3304		1.57216	0.28336		1.57216	0.1792					--	--
1.57416	0.33984		1.57316	0.29024		1.57316	0.1824					--	--
1.57516	0.3496		1.57416	0.29728		1.57416	0.1856					--	--
1.57616	0.35952		1.57516	0.30432		1.57516	0.18896					--	--
1.57716	0.3696		1.57616	0.31168		1.57616	0.19216					--	--
1.57816	0.38016		1.57716	0.31904		1.57716	0.19552					--	--
1.57916	0.39056		1.57816	0.32672		1.57816	0.19888					--	--
1.58016	0.40128		1.57916	0.33472		1.57916	0.2024					--	--
1.58116	0.41232		1.58016	0.34272		1.58016	0.20592					--	--
1.58216	0.42352		1.58116	0.35088		1.58116	0.2096					--	--
1.58316	0.43488		1.58216	0.3592		1.58216	0.21312					--	--
1.58416	0.44688		1.58316	0.36768		1.58316	0.21664					--	--
1.58516	0.4592		1.58416	0.37632		1.58416	0.22032					--	--
1.58616	0.47152		1.58516	0.3848		1.58516	0.224					--	--
1.58716	0.484		1.58616	0.39344		1.58616	0.22784					--	--
1.58816	0.49696		1.58716	0.4024		1.58716	0.23168					--	--
1.58916	0.51024		1.58816	0.41152		1.58816	0.23536					--	--
1.59016	0.52384		1.58916	0.4208		1.58916	0.2392					--	--
1.59116	0.53728		1.59016	0.42992		1.59016	0.24304					--	--
1.59216	0.5512		1.59116	0.43936		1.59116	0.24704					--	--
1.59316	0.56544		1.59216	0.44944		1.59216	0.25104					--	--
1.59416	0.58016		1.59316	0.4592		1.59316	0.25504					--	--
1.59516	0.59504		1.59416	0.46912		1.59416	0.25904					--	--
1.59616	0.61024		1.59516	0.4792		1.59516	0.26304					--	--
1.59716	0.6256		1.59616	0.48944		1.59616	0.2672					--	--
1.59816	0.64032		1.59716	0.5		1.59716	0.27152					--	--
1.59916	0.65664		1.59816	0.51072		1.59816	0.27584					--	--
1.60016	0.67312		1.59916	0.5216		1.59916	0.28016					--	--
1.60116	0.68992		1.60016	0.53248		1.60016	0.28448					--	--
1.60216	0.7072		1.60116	0.54304		1.60116	0.2888					--	--
1.60316	0.72464		1.60216	0.55424		1.60216	0.29312					--	--
1.60416	0.7424		1.60316	0.5656		1.60316	0.2976					--	--
1.60516	0.76064		1.60416	0.57712		1.60416	0.30208					--	--
1.60616	0.7792		1.60516	0.5888		1.60516	0.30672					--	--
1.60716	0.79792		1.60616	0.60064		1.60616	0.3112					--	--
1.60816	0.81712		1.60716	0.61248		1.60716	0.316					--	--
1.60916	0.83648		1.60816	0.62432		1.60816	0.3208					--	--
1.61016	0.8568		1.60916	0.63552		1.60916	0.3256					--	--
1.61116	0.87696		1.61016	0.64784		1.61016	0.33072					--	--
1.61216	0.89744		1.61116	0.66064		1.61116	0.336					--	--
1.61316	0.91824		1.61216	0.67328		1.61216	0.34112					--	--
1.61416	0.93888		1.61316	0.68624		1.61316	0.3464					--	--
1.61516	0.96032		1.61416	0.69952		1.61416	0.35152					--	--
1.61616	0.9824		1.61516	0.71264		1.61516	0.35696					--	--
1.61716	1.00448		1.61616	0.72624		1.61616	0.3624					--	--
1.61816	1.02736		1.61716	0.73984		1.61716	0.36784					--	--
1.61916	1.05056		1.61816	0.75344		1.61816	0.37344					--	--
1.62016	1.07376		1.61916	0.76768		1.61916	0.3792					--	--
1.62116	1.09776		1.62016	0.78176		1.62016	0.38464					--	--
1.62216	1.12176		1.62116	0.796		1.62116	0.39024					--	--
1.62316	1.14672		1.62216	0.8104		1.62216	0.396					--	--
1.62416	1.17216		1.62316	0.82528		1.62316	0.40224					--	--
1.62516	1.19744		1.62416	0.84032		1.62416	0.40832					--	--
1.62616	1.2232		1.62516	0.85536		1.62516	0.4144					--	--
1.62716	1.2504		1.62616	0.87056		1.62616	0.42064					--	--
1.62816	1.2768		1.62716	0.88592		1.62716	0.42672					--	--
1.62916	1.30384		1.62816	0.90128		1.62816	0.43296					--	--
1.63016	1.33104		1.62916	0.91696		1.62916	0.43952					--	--
1.63116	1.35872		1.63016	0.93216		1.63016	0.44608					--	--
1.63216	1.38688		1.63116	0.948		1.63116	0.4528					--	--
1.63316	1.41552		1.63216	0.96416		1.63216	0.45968					--	--
1.63416	1.44416		1.63316	0.98032		1.63316	0.4664					--	--
1.63516	1.47328		1.63416	0.9968		1.63416	0.47312					--	--
1.63616	1.50304		1.63516	1.01376		1.63516	0.48016					--	--
1.63716	1.53328		1.63616	1.03056		1.63616	0.48736					--	--
1.63816	1.56304		1.63716	1.04784		1.63716	0.49472					--	--
1.63916	1.59408		1.63816	1.06512		1.63816	0.50208					--	--
1.64016	1.6256		1.63916	1.08256		1.63916	0.5096					--	--
1.64116	1.6576		1.64016	1.10016		1.64016	0.51728					--	--
1.64216	1.6896		1.64116	1.11792		1.64116	0.5248					--	--
1.64316	1.7216		1.64216	1.13584		1.64216	0.5328					--	--
1.64416	1.7552		1.64316	1.15392		1.64316	0.54032					--	--
1.64516	1.7888		1.64416	1.17248		1.64416	0.54816					--	--
1.64616	1.8224		1.64516	1.19088		1.64516	0.55648					--	--
1.64716	1.8576		1.64616	1.2096		1.64616	0.5648					--	--
1.64816	1.8912		1.64716	1.22864		1.64716	0.57328					--	--
1.64916	1.9264		1.64816	1.2488		1.64816	0.58176					--	--
1.65016	1.9632		1.64916	1.26832		1.64916	0.59056					--	--
1.65116	1.9984		1.65016	1.28784		1.65016	0.59952					--	--
1.65216	2.0352		1.65116	1.30736		1.65116	0.60864					--	--
1.65316	2.072		1.65216	1.3272		1.65216	0.61776					--	--
1.65416	2.1104		1.65316	1.34736		1.65316	0.6264					--	--
1.65516	2.1472		1.65416	1.36752		1.65416	0.63504					--	--
1.65616	2.1856		1.65516	1.388		1.65516	0.64448					--	--
1.65716	2.224		1.65616	1.40912		1.65616	0.65456					--	--
1.65816	2.264		1.65716	1.42928		1.65716	0.66448					--	--
1.65916	2.304		1.65816	1.4504		1.65816	0.6744					--	--
1.66016	2.344		1.65916	1.47168		1.65916	0.6848					--	--
1.66116	2.3856		1.66016	1.49312		1.66016	0.69568					--	--
1.66216	2.4256		1.66116	1.51472		1.66116	0.70624					--	--
1.66316	2.4688		1.66216	1.53648		1.66216	0.71712					--	--
1.66416	2.512		1.66316	1.55824		1.66316	0.72832					--	--
1.66516	2.5552		1.66416	1.58048		1.66416	0.73968					--	--
1.66616	2.5984		1.66516	1.6032		1.66516	0.75104					--	--
1.66716	2.6416		1.66616	1.6256		1.66616	0.76288					--	--
1.66816	2.6864		1.66716	1.648		1.66716	0.77504					--	--
1.66916	2.7312		1.66816	1.672		1.66816	0.7872					--	--
1.67016	2.776		1.66916	1.6944		1.66916	0.79952					--	--
1.67116	2.8208		1.67016	1.7184		1.67016	0.81232					--	--
1.67216	2.8672		1.67116	1.7424		1.67116	0.82512					--	--
1.67316	2.9136		1.67216	1.7664		1.67216	0.83824					--	--
1.67416	2.9616		1.67316	1.7904		1.67316	0.85184					--	--
1.67516	3.0096		1.67416	1.8144		1.67416	0.8656					--	--
1.67616	3.0592		1.67516	1.84		1.67516	0.87968					--	--
1.67716	3.1072		1.67616	1.864		1.67616	0.89392					--	--
1.67816	3.1536		1.67716	1.8896		1.67716	0.90816					--	--
1.67916	3.2048		1.67816	1.9136		1.67816	0.92256					--	--
1.68016	3.2544		1.67916	1.9392		1.67916	0.93744					--	--
1.68116	3.3056		1.68016	1.9664		1.68016	0.9528					--	--
1.68216	3.3584		1.68116	1.992		1.68116	0.96848					--	--
1.68316	3.4096		1.68216	2.0176		1.68216	0.98432					--	--
1.68416	3.4624		1.68316	2.0448		1.68316	1.00048					--	--
1.68516	3.5152		1.68416	2.072		1.68416	1.01712					--	--
1.68616	3.5696		1.68516	2.0992		1.68516	1.03392					--	--
1.68716	3.624		1.68616	2.1264		1.68616	1.05136					--	--
1.68816	3.6784		1.68716	2.1536		1.68716	1.06896					--	--
1.68916	3.7344		1.68816	2.1808		1.68816	1.0872					--	--
1.69016	3.792		1.68916	2.208		1.68916	1.10544					--	--
1.69116	3.848		1.69016	2.2368		1.69016	1.12432					--	--
1.69216	3.9056		1.69116	2.2656		1.69116	1.14336					--	--
1.69316	3.9632		1.69216	2.2944		1.69216	1.16288					--	--
1.69416	4.0224		1.69316	2.3232		1.69316	1.18304					--	--
1.69516	4.0816		1.69416	2.352		1.69416	1.20368					--	--
1.69616	4.1408		1.69516	2.3808		1.69516	1.2248					--	--
1.69716	4.2		1.69616	2.4112		1.69616	1.2472					--	--
1.69816	4.2608		1.69716	2.4416		1.69716	1.26896					--	--
1.69916	4.3232		1.69816	2.472		1.69816	1.29104					--	--
1.70016	4.384		1.69916	2.504		1.69916	1.31376					--	--
1.70116	4.4464		1.70016	2.5344		1.70016	1.33712					--	--
1.70216	4.5104		1.70116	2.5664		1.70116	1.36016					--	--
1.70316	4.576		1.70216	2.5968		1.70216	1.384					--	--
1.70416	4.64		1.70316	2.6288		1.70316	1.4088					--	--
1.70516	4.704		1.70416	2.6608		1.70416	1.43344					--	--
1.70616	4.7712		1.70516	2.6928		1.70516	1.45888					--	--
1.70716	4.8368		1.70616	2.7264		1.70616	1.48544					--	--
1.70816	4.9056		1.70716	2.7584		1.70716	1.51264					--	--
1.70916	4.9744		1.70816	2.792		1.70816	1.54					--	--
1.71016	5.0432		1.70916	2.824		1.70916	1.56736					--	--
1.71116	5.112		1.71016	2.8576		1.71016	1.59568					--	--
1.71216	5.184		1.71116	2.8928		1.71116	1.624					--	--
1.71316	5.2544		1.71216	2.9264		1.71216	1.6528					--	--
1.71416	5.3264		1.71316	2.96		1.71316	1.6832					--	--
1.71516	5.3984		1.71416	2.9952		1.71416	1.7152					--	--
1.71616	5.472		1.71516	3.032		1.71516	1.7472					--	--
1.71716	5.5456		1.71616	3.0672		1.71616	1.7792					--	--
1.71816	5.6192		1.71716	3.1024		1.71716	1.8128					--	--
1.71916	5.6944		1.71816	3.1376		1.71816	1.8464					--	--
1.72016	5.7696		1.71916	3.1728		1.71916	1.88					--	--
1.72116	5.8464		1.72016	3.2096		1.72016	1.9152					--	--
1.72216	5.9264		1.72116	3.2464		1.72116	1.9504					--	--
1.72316	6.0048		1.72216	3.2832		1.72216	1.9856					--	--
1.72416	6.0848		1.72316	3.3216		1.72316	2.0224					--	--
1.72516	6.1648		1.72416	3.36		1.72416	2.0608					--	--
1.72616	6.2464		1.72516	3.3984		1.72516	2.0992					--	--
1.72716	6.328		1.72616	3.4368		1.72616	2.1408					--	--
1.72816	6.4112		1.72716	3.4752		1.72716	2.1792					--	--
1.72916	6.4944		1.72816	3.5152		1.72816	2.2192					--	--
1.73016	6.568		1.72916	3.5552		1.72916	2.2608					--	--
1.73116	6.6896		1.73016	3.5952		1.73016	2.3056					--	--
1.73216	6.8144		1.73116	3.6368		1.73116	2.3488					--	--
1.73316	6.8944		1.73216	3.6784		1.73216	2.392					--	--
1.73416	6.9776		1.73316	3.72		1.73316	2.4352					--	--
1.73516	7.064		1.73416	3.7616		1.73416	2.4816					--	--
1.73616	7.152		1.73516	3.8048		1.73516	2.5328					--	--
1.73716	7.24		1.73616	3.848		1.73616	2.5792					--	--
1.73816	7.3328		1.73716	3.8896		1.73716	2.624					--	--
1.73916	7.424		1.73816	3.9328		1.73816	2.672					--	--
1.74016	7.5152		1.73916	3.9776		1.73916	2.7216					--	--
1.74116	7.6096		1.74016	4.0208		1.74016	2.776					--	--
1.74216	7.7056		1.74116	4.0656		1.74116	2.824					--	--
1.74316	7.8016		1.74216	4.1104		1.74216	2.8752					--	--
1.74416	7.8992		1.74316	4.1552		1.74316	2.9264					--	--
1.74516	7.9968		1.74416	4.2016		1.74416	2.9792					--	--
1.74616	8.0992		1.74516	4.2464		1.74516	3.0368					--	--
1.74716	8.1952		1.74616	4.2944		1.74616	3.096					--	--
1.74816	8.2944		1.74716	4.3408		1.74716	3.1472					--	--
1.74916	8.3984		1.74816	4.3872		1.74816	3.2064					--	--
1.75016	8.4992		1.74916	4.4352		1.74916	3.264					--	--
1.75116	8.6048		1.75016	4.4832		1.75016	3.3184					--	--
1.75216	8.712		1.75116	4.5312		1.75116	3.3744					--	--
1.75316	8.8208		1.75216	4.5808		1.75216	3.4352					--	--
1.75416	8.9312		1.75316	4.6304		1.75316	3.4944					--	--
1.75516	9.04		1.75416	4.68		1.75416	3.5568					--	--
1.75616	9.1504		1.75516	4.7296		1.75516	3.6128					--	--
1.75716	9.2624		1.75616	4.7808		1.75616	3.6768					--	--
1.75816	9.3728		1.75716	4.832		1.75716	3.7392					--	--
1.75916	9.488		1.75816	4.8848		1.75816	3.7984					--	--
1.76016	9.6048		1.75916	4.9376		1.75916	3.8736					--	--
1.76116	9.7232		1.76016	4.9904		1.76016	3.9504					--	--
1.76216	9.8416		1.76116	5.0448		1.76116	4.0224					--	--
1.76316	9.984		1.76216	5.0992		1.76216	4.0832					--	--
1.76416	10.1328		1.76316	5.1536		1.76316	4.1408					--	--
1.76516	10.2624		1.76416	5.208		1.76416	4.216					--	--
1.76616	10.3856		1.76516	5.264		1.76516	4.2896					--	--
1.76716	10.5104		1.76616	5.3184		1.76616	4.3456					--	--
1.76816	10.64		1.76716	5.3744		1.76716	4.4064					--	--
1.76916	10.7712		1.76816	5.4336		1.76816	4.464					--	--
1.77016	10.8992		1.76916	5.4912		1.76916	4.5264					--	--
1.77116	11.0368		1.77016	5.5504		1.77016	4.5904					--	--
1.77216	11.2672		1.77116	5.608		1.77116	4.6608					--	--
1.77316	11.3904		1.77216	5.6656		1.77216	4.752					--	--
1.77416	11.5184		1.77316	5.7248		1.77316	4.8128					--	--
1.77516	11.6464		1.77416	5.784		1.77416	4.8928					--	--
1.77616	11.7792		1.77516	5.8448		1.77516	4.9792					--	--
1.77716	11.912		1.77616	5.9056		1.77616	5.1216					--	--
1.77816	12.0464		1.77716	5.9664		1.77716	5.1888					--	--
1.77916	12.1904		1.77816	6.0288		1.77816	5.2512					--	--
1.78016	12.3328		1.77916	6.0912		1.77916	5.3184					--	--
1.78116	12.4752		1.78016	6.152		1.78016	5.4112					--	--
1.78216	12.624		1.78116	6.216		1.78116	5.4656					--	--
1.78316	12.768		1.78216	6.2816		1.78216	5.5328					--	--
1.78416	12.9152		1.78316	6.3472		1.78316	5.6208					--	--
1.78516	13.064		1.78416	6.4128		1.78416	5.6704					--	--
1.78616	13.2336		1.78516	6.4768		1.78516	5.7568					--	--
1.78716	13.3968		1.78616	6.544		1.78616	5.8448					--	--
1.78816	13.5824		1.78716	6.6096		1.78716	5.912					--	--
1.78916	13.7264		1.78816	6.6784		1.78816	6.0016					--	--
1.79016	13.8832		1.78916	6.7488		1.78916	6.0816					--	--
1.79116	14.0368		1.79016	6.8176		1.79016	6.1568					--	--
1.79216	14.1872		1.79116	6.8848		1.79116	6.2416					--	--
1.79316	14.3552		1.79216	6.9552		1.79216	6.2912					--	--
1.79416	14.488		1.79316	7.0272		1.79316	6.352					--	--
1.79516	14.632		1.79416	7.0992		1.79416	6.4816					--	--
1.79616	14.7856		1.79516	7.1728		1.79516	6.5696					--	--
1.79716	14.9472		1.79616	7.2448		1.79616	6.632					--	--
1.79816	15.1744		1.79716	7.32		1.79716	6.7232					--	--
1.79916	15.416		1.79816	7.3936		1.79816	6.824
1.80016	15.5888		1.79916	7.4656		1.79916	6.8672
1.80116	15.7728		1.80016	7.5408		1.80016	6.9216
1.80216	15.9328		1.80116	7.6176		1.80116	6.9808
1.80316	16.096		1.80216	7.6976		1.80216	7.064
1.80416	16.256		1.80316	7.7808		1.80316	7.2176
1.80516	16.448		1.80416	7.8592		1.80416	7.2704
1.80616	16.608		1.80516	7.9392		1.80516	7.408
1.80716	16.816		1.80616	8.0192		1.80616	7.512
1.80816	17.008		1.80716	8.0992		1.80716	7.6064
1.80916	17.072		1.80816	8.1808		1.80816	7.6864

## Sheet: Figure 3
Figure 3a
Co-terminated 100	CoFe-terminated 100	Co-terminated 110	CoFe-terminated 110	Co-terminated 111			averaged 100	averaged 110
0	0	0	0	0			0	0
0	0	0	0	0			0	0
-0.21	-0.05	-1.31	-1.24	-1.5			-0.13	-1.27
-0.21	-0.05	-1.31	-1.24	-1.5			-0.13	-1.27
0.01	0.16	-1.35	-1.24	-1.6			0.08	-1.3
0.01	0.16	-1.35	-1.24	-1.6			0.08	-1.3
0.22	0.32	-0.69	-0.7	-0.77			0.27	-0.69
0.22	0.32	-0.69	-0.7	-0.77			0.27	-0.69
0	0	0	0	0			0	0
0	0	0	0	0			0	0
Figure 3b
Co-terminated 100	CoFe-terminated 100	Co-terminated 110	CoFe-terminated 110	Co-terminated 111			averaged 100	averaged 110
0	0	0	0	0			0	0
0	0	0	0	0			0	0
1.02	1.18	-0.08	-0.01	-0.27			1.1	-0.04
1.02	1.18	-0.08	-0.01	-0.27			1.1	-0.04
2.47	2.62	1.11	1.22	0.86			2.54	1.16
2.47	2.62	1.11	1.22	0.86			2.54	1.16
3.91	4.01	3	2.99	2.92			3.96	3
3.91	4.01	3	2.99	2.92			3.96	3
4.92	4.92	4.92	4.92	4.92			4.92	4.92
4.92	4.92	4.92	4.92	4.92			4.92	4.92
Figure 3c
Co-terminated 100	CoFe-terminated 100	Co-terminated 110	CoFe-terminated 110	Co-terminated 111
0.2	0.23	0.7	0.69	0.83
Figure 3d
100	110	111
0.43	0.47	0.51

## Sheet: Figure 4
Figure 4a																																				Figure 4b									Figure 4c
(100) PH=14			(100) PH=13.5			(100) PH=13			(100) PH=12.5			(110) PH=14			(110) PH=13.5			(110) PH=13			(110) PH=12.5			(111) PH=14			(111) PH=13.5			(111) PH=13			(111) PH=12.5			100			110			111			(100)-100 mV			(110)-100 mV
--	--		--	--		--	--		--	--		--	--		--	--		--	--		--	--		--	--		--	--		--	--		--	--		12.5	0.78592		12.5	0.39544		12.5	0.1436		--	--		--	--
--	--		--	--		--	--		--	--		--	--		--	--		--	--		--	--		--	--		--	--		--	--		--	--		13	0.9816		13	0.4816		13	0.19584		--	--		--	--
--	--		--	--		--	--		--	--		--	--		--	--		--	--		--	--		--	--		--	--		--	--		--	--		13.5	1.1616		13.5	0.5996		13.5	0.23804		--	--		--	--
--	--		--	--		--	--		--	--		--	--		--	--		--	--		--	--		--	--		--	--		--	--		--	--		14	1.56		14	0.8336		14	0.4096		--	--		--	--
--	--		--	--		--	--		--	--		--	--		--	--		--	--		--	--		--	--		--	--		--	--		--	--											--	--		--	--
--	--		--	--		--	--		--	--		--	--		--	--		--	--		--	--		--	--		--	--		--	--		--	--											--	--		--	--
--	--		--	--		--	--		--	--		--	--		--	--		--	--		--	--		--	--		--	--		--	--		--	--											--	--		--	--
--	--		--	--		--	--		--	--		--	--		--	--		--	--		--	--		--	--		--	--		--	--		--	--											--	--		--	--
--	--		--	--		--	--		--	--		--	--		--	--		--	--		--	--		--	--		--	--		--	--		--	--											--	--		--	--
--	--		--	--		--	--		--	--		--	--		--	--		--	--		--	--		--	--		--	--		--	--		--	--											--	--		--	--
--	--		--	--		--	--		--	--		--	--		--	--		--	--		--	--		--	--		--	--		--	--		--	--											--	--		--	--
--	--		--	--		--	--		--	--		--	--		--	--		--	--		--	--		--	--		--	--		--	--		--	--											--	--		--	--
--	--		--	--		--	--		--	--		--	--		--	--		--	--		--	--		--	--		--	--		--	--		--	--											--	--		--	--
--	--		--	--		--	--		--	--		--	--		--	--		--	--		--	--		--	--		--	--		--	--		--	--											--	--		--	--
--	--		--	--		--	--		--	--		--	--		--	--		--	--		--	--		--	--		--	--		--	--		--	--											--	--		--	--
--	--		--	--		--	--		--	--		--	--		--	--		--	--		--	--		--	--		--	--		--	--		--	--											--	--		--	--
--	--		--	--		--	--		--	--		--	--		--	--		--	--		--	--		--	--		--	--		--	--		--	--											--	--		--	--
--	--		--	--		--	--		--	--		--	--		--	--		--	--		--	--		--	--		--	--		--	--		--	--											--	--		--	--
--	--		--	--		--	--		--	--		--	--		--	--		--	--		--	--		--	--		--	--		--	--		--	--											--	--		--	--
--	--		--	--		--	--		--	--		--	--		--	--		--	--		--	--		--	--		--	--		--	--		--	--											--	--		--	--
--	--		--	--		--	--		--	--		--	--		--	--		--	--		--	--		--	--		--	--		--	--		--	--											--	--		--	--
--	--		--	--		--	--		--	--		--	--		--	--		--	--		--	--		--	--		--	--		--	--		--	--											--	--		--	--
--	--		--	--		--	--		--	--		--	--		--	--		--	--		--	--		--	--		--	--		--	--		--	--											--	--		--	--
--	--		--	--		--	--		--	--		--	--		--	--		--	--		--	--		--	--		--	--		--	--		--	--											--	--		--	--
1.25913	0.01102		1.2295	0.01066		1.20984	0.00862		1.17001	0.00898		1.22514	0.0046		1.19551	0.00404		1.18188	0.00291		1.13616	0.00263		1.22414	0.00477		1.19453	0.00395		1.17989	0.00369		1.13518	0.00272											--	--		--	--
1.26012	0.01269		1.23049	0.01219		1.21081	0.0103		1.17094	0.01088		1.22614	0.00575		1.1965	0.00512		1.18285	0.00399		1.13707	0.00373		1.22514	0.00511		1.19553	0.00428		1.18089	0.00394		1.13616	0.00304											--	--		--	--
1.26112	0.01304		1.23148	0.01256		1.21181	0.01075		1.17192	0.0113		1.22713	0.00608		1.1975	0.00546		1.18384	0.00442		1.13803	0.00421		1.22614	0.00536		1.19652	0.00448		1.18189	0.00416		1.13715	0.00326											--	--		--	--
1.26212	0.01325		1.23248	0.01275		1.21281	0.01089		1.17291	0.01158		1.22813	0.00626		1.1985	0.00565		1.18483	0.00471		1.13901	0.00455		1.22714	0.00553		1.19752	0.00465		1.18288	0.00431		1.13814	0.00345											--	--		--	--
1.26312	0.01346		1.23348	0.01294		1.2138	0.01125		1.1739	0.0119		1.22913	0.00648		1.19949	0.00587		1.18583	0.005		1.13999	0.0048		1.22814	0.00568		1.19852	0.00483		1.18388	0.00448		1.13913	0.00364											--	--		--	--
1.26412	0.01378		1.23448	0.01324		1.2148	0.0116		1.17489	0.01215		1.23013	0.00666		1.20049	0.00608		1.18682	0.00522		1.14096	0.00508		1.22914	0.00589		1.19952	0.00503		1.18488	0.00464		1.14011	0.00385											--	--		--	--
1.26512	0.01392		1.23548	0.01332		1.2158	0.01169		1.17588	0.01243		1.23113	0.00679		1.20149	0.00622		1.18781	0.0054		1.14195	0.00528		1.23014	0.00604		1.20052	0.00517		1.18587	0.00475		1.1411	0.004											--	--		--	--
1.26612	0.0141		1.23648	0.01353		1.21679	0.01192		1.17687	0.01261		1.23213	0.00692		1.20249	0.00633		1.18881	0.00557		1.14294	0.00545		1.23114	0.00616		1.20152	0.00531		1.18687	0.0049		1.14209	0.00417											--	--		--	--
1.26712	0.01418		1.23748	0.0136		1.21779	0.01204		1.17787	0.01269		1.23313	0.00702		1.20349	0.00644		1.18981	0.0057		1.14392	0.00564		1.23213	0.0063		1.20252	0.00542		1.18787	0.00503		1.14308	0.00432											--	--		--	--
1.26812	0.01434		1.23848	0.01368		1.21879	0.01219		1.17886	0.01293		1.23413	0.00712		1.20448	0.00657		1.1908	0.00588		1.14491	0.00579		1.23313	0.00641		1.20352	0.00553		1.18887	0.00511		1.14407	0.00444											--	--		--	--
1.26912	0.01457		1.23948	0.01382		1.21978	0.01242		1.17986	0.01307		1.23513	0.00726		1.20548	0.00668		1.1918	0.00601		1.1459	0.00593		1.23413	0.00654		1.20452	0.00568		1.18987	0.00519		1.14507	0.00457											--	--		--	--
1.27012	0.01465		1.24048	0.01392		1.22078	0.01249		1.18085	0.01328		1.23613	0.00733		1.20648	0.00675		1.19279	0.00614		1.14689	0.00608		1.23513	0.00667		1.20551	0.00578		1.19086	0.0053		1.14606	0.00471											--	--		--	--
1.27112	0.01478		1.24148	0.01406		1.22178	0.0127		1.18184	0.01342		1.23713	0.00744		1.20748	0.00687		1.19379	0.00625		1.14788	0.00621		1.23613	0.00678		1.20651	0.00588		1.19186	0.0054		1.14705	0.00486											--	--		--	--
1.27212	0.01486		1.24248	0.01413		1.22278	0.01281		1.18284	0.0135		1.23813	0.00752		1.20848	0.00696		1.19479	0.00637		1.14887	0.00632		1.23713	0.00687		1.20751	0.00597		1.19286	0.00548		1.14804	0.00495											--	--		--	--
1.27312	0.01498		1.24347	0.01422		1.22378	0.01292		1.18383	0.01362		1.23913	0.00759		1.20948	0.007		1.19579	0.00648		1.14986	0.00644		1.23813	0.00698		1.20851	0.00605		1.19386	0.00556		1.14903	0.00504											--	--		--	--
1.27412	0.01512		1.24447	0.01441		1.22478	0.0131		1.18483	0.01378		1.24013	0.00769		1.21048	0.00714		1.19678	0.00661		1.15085	0.00655		1.23913	0.00709		1.20951	0.00614		1.19486	0.00564		1.15003	0.00516											--	--		--	--
1.27512	0.01518		1.24547	0.01445		1.22577	0.01318		1.18582	0.01386		1.24113	0.00774		1.21148	0.0072		1.19778	0.00664		1.15184	0.00665		1.24013	0.00714		1.21051	0.00624		1.19586	0.00573		1.15102	0.00528											--	--		--	--
1.27612	0.01532		1.24647	0.0145		1.22677	0.0133		1.18682	0.01398		1.24213	0.00785		1.21248	0.00728		1.19878	0.00675		1.15283	0.00678		1.24113	0.00725		1.21151	0.00632		1.19686	0.00583		1.15201	0.00538											--	--		--	--
1.27712	0.01546		1.24747	0.01466		1.22777	0.01342		1.18781	0.01416		1.24313	0.00794		1.21348	0.00737		1.19977	0.00688		1.15382	0.00688		1.24213	0.00736		1.21251	0.0064		1.19785	0.00591		1.15301	0.0055											--	--		--	--
1.27812	0.01554		1.24847	0.01472		1.22877	0.01348		1.18881	0.01421		1.24413	0.00799		1.21447	0.00741		1.20077	0.00694		1.15482	0.00694		1.24313	0.0074		1.21351	0.00648		1.19885	0.00598		1.154	0.00557											--	--		--	--
1.27912	0.01568		1.24947	0.01486		1.22977	0.01363		1.18981	0.01434		1.24513	0.00809		1.21547	0.0075		1.20177	0.00706		1.15581	0.00706		1.24413	0.00748		1.21451	0.00656		1.19985	0.00606		1.155	0.00566											--	--		--	--
1.28012	0.01569		1.25047	0.01483		1.23077	0.01367		1.1908	0.01442		1.24613	0.00815		1.21647	0.00758		1.20277	0.00714		1.15681	0.00712		1.24513	0.00756		1.21551	0.00664		1.20085	0.00613		1.15599	0.00573											--	--		--	--
1.28112	0.01578		1.25147	0.01492		1.23177	0.01378		1.1918	0.01448		1.24713	0.00821		1.21747	0.00764		1.20377	0.00721		1.1578	0.00721		1.24613	0.00764		1.21651	0.00668		1.20185	0.0062		1.15699	0.00581											--	--		--	--
1.28211	0.01592		1.25247	0.01509		1.23276	0.01392		1.1928	0.01458		1.24813	0.00828		1.21847	0.0077		1.20476	0.00729		1.15879	0.00728		1.24713	0.00769		1.21751	0.00676		1.20285	0.00628		1.15798	0.00586											--	--		--	--
1.28311	0.01594		1.25347	0.01513		1.23376	0.01398		1.1938	0.01462		1.24913	0.00828		1.21947	0.00772		1.20576	0.00734		1.15979	0.00736		1.24813	0.00775		1.21851	0.00684		1.20385	0.00635		1.15898	0.00597											--	--		--	--
1.28411	0.0161		1.25447	0.01519		1.23476	0.01407		1.19479	0.01475		1.25012	0.00837		1.22047	0.00781		1.20676	0.00742		1.16078	0.00745		1.24913	0.00784		1.21951	0.0069		1.20484	0.00639		1.15997	0.00605											--	--		--	--
1.28511	0.01617		1.25547	0.01525		1.23576	0.01418		1.19579	0.01481		1.25112	0.00843		1.22147	0.00787		1.20776	0.0075		1.16178	0.00751		1.25013	0.0079		1.22051	0.00697		1.20584	0.00647		1.16097	0.00608											--	--		--	--
1.28611	0.01622		1.25647	0.0153		1.23676	0.01421		1.19679	0.01482		1.25212	0.00844		1.22247	0.00791		1.20876	0.00755		1.16277	0.00758		1.25113	0.00794		1.2215	0.00702		1.20684	0.00653		1.16196	0.00618											--	--		--	--
1.28711	0.0163		1.25747	0.01538		1.23776	0.01432		1.19778	0.01501		1.25312	0.00855		1.22347	0.00798		1.20975	0.00763		1.16376	0.00766		1.25213	0.008		1.2225	0.00706		1.20784	0.00659		1.16296	0.00627											--	--		--	--
1.28811	0.01636		1.25847	0.01543		1.23876	0.01439		1.19878	0.01503		1.25412	0.0086		1.22447	0.00802		1.21075	0.00769		1.16476	0.0077		1.25313	0.0081		1.2235	0.00712		1.20884	0.00664		1.16395	0.00633											--	--		--	--
1.28911	0.01647		1.25947	0.0155		1.23976	0.01448		1.19978	0.01514		1.25512	0.00867		1.22547	0.00812		1.21175	0.00775		1.16575	0.00778		1.25413	0.00815		1.2245	0.0072		1.20984	0.0067		1.16495	0.0064											--	--		--	--
1.29011	0.01668		1.26047	0.01565		1.24075	0.0146		1.20077	0.01519		1.25612	0.00872		1.22647	0.00819		1.21275	0.00781		1.16675	0.00783		1.25513	0.00821		1.2255	0.00726		1.21084	0.00677		1.16594	0.00648											--	--		--	--
1.29111	0.01665		1.26147	0.01563		1.24175	0.01465		1.20177	0.01524		1.25712	0.00875		1.22747	0.00817		1.21375	0.00786		1.16775	0.0079		1.25613	0.00827		1.2265	0.0073		1.21184	0.00682		1.16694	0.00654											--	--		0.1	2.4672
1.29211	0.01671		1.26247	0.01568		1.24275	0.01474		1.20277	0.01532		1.25812	0.0088		1.22847	0.00822		1.21475	0.00792		1.16874	0.00798		1.25713	0.00833		1.2275	0.00737		1.21284	0.00688		1.16794	0.00658											--	--		0.2	2.1728
1.29311	0.01683		1.26347	0.01579		1.24375	0.01484		1.20377	0.01537		1.25912	0.00887		1.22946	0.0083		1.21575	0.00799		1.16974	0.00803		1.25813	0.00838		1.2285	0.00742		1.21383	0.00694		1.16893	0.00664											--	--		0.3	1.952
1.29411	0.01682		1.26447	0.0158		1.24475	0.01487		1.20476	0.01544		1.26012	0.0089		1.23046	0.00833		1.21674	0.008		1.17073	0.00806		1.25913	0.00844		1.2295	0.00748		1.21483	0.007		1.16993	0.0067											--	--		0.4	1.7792
1.29511	0.01694		1.26546	0.01586		1.24575	0.01502		1.20576	0.01551		1.26112	0.00894		1.23146	0.00838		1.21774	0.00808		1.17173	0.00813		1.26013	0.00848		1.2305	0.00753		1.21583	0.00703		1.17092	0.00676											0.1	2.5376		0.5	1.6384
1.29611	0.017		1.26646	0.01592		1.24675	0.01506		1.20676	0.0155		1.26212	0.00896		1.23246	0.0084		1.21874	0.00813		1.17272	0.00818		1.26113	0.00854		1.2315	0.00758		1.21683	0.0071		1.17192	0.00682											0.2	2.1488		0.6	1.5232
1.29711	0.01706		1.26746	0.01595		1.24775	0.01506		1.20776	0.01559		1.26312	0.00903		1.23346	0.00847		1.21974	0.00818		1.17372	0.00821		1.26213	0.00859		1.2325	0.00761		1.21783	0.00713		1.17292	0.00684											0.3	1.8752		0.7	1.42512
1.29811	0.01718		1.26846	0.01603		1.24875	0.01513		1.20875	0.0157		1.26412	0.00912		1.23446	0.00852		1.22074	0.00824		1.17472	0.00828		1.26313	0.00864		1.2335	0.00765		1.21883	0.00718		1.17391	0.00692											0.4	1.6672		0.8	1.3408
1.29911	0.01714		1.26946	0.01601		1.24975	0.01516		1.20976	0.01566		1.26512	0.00909		1.23546	0.00853		1.22174	0.00826		1.17571	0.0083		1.26413	0.00869		1.2345	0.00767		1.21983	0.00721		1.17491	0.00697											0.5	1.50448		0.9	1.26752
1.30011	0.01725		1.27046	0.0161		1.25075	0.01523		1.21075	0.0157		1.26612	0.00921		1.23646	0.00858		1.22274	0.0083		1.17671	0.00834		1.26513	0.0087		1.2355	0.00773		1.22083	0.00726		1.17591	0.00696											0.6	1.37344		1	1.20288
1.30111	0.01736		1.27146	0.01619		1.25174	0.0153		1.21175	0.01583		1.26712	0.00924		1.23746	0.00862		1.22373	0.00838		1.17771	0.0084		1.26612	0.00877		1.2365	0.00777		1.22183	0.0073		1.17691	0.00702											0.7	1.26528		1.1	1.14544
1.30211	0.01738		1.27246	0.01614		1.25274	0.01528		1.21275	0.01579		1.26812	0.00926		1.23846	0.00866		1.22473	0.00842		1.1787	0.00843		1.26712	0.00881		1.2375	0.00782		1.22283	0.00737		1.1779	0.0071											0.8	1.17472		1.2	1.09376
1.30311	0.01756		1.27346	0.01623		1.25374	0.01541		1.21375	0.0159		1.26912	0.00931		1.23946	0.00871		1.22573	0.00847		1.1797	0.00849		1.26812	0.0089		1.2385	0.00786		1.22383	0.00742		1.1789	0.00715											0.9	1.0976		1.3	1.04736
1.30411	0.01756		1.27446	0.01628		1.25474	0.01544		1.21475	0.01593		1.27012	0.00935		1.24046	0.00874		1.22673	0.0085		1.1807	0.00854		1.26912	0.00893		1.2395	0.00791		1.22483	0.00746		1.1799	0.00716											1	1.0304		1.4	1.00528
1.30511	0.01762		1.27546	0.01629		1.25574	0.0155		1.21575	0.01591		1.27112	0.00937		1.24146	0.00874		1.22773	0.00854		1.18169	0.00856		1.27012	0.00898		1.2405	0.00793		1.22583	0.00746		1.18089	0.00724											1.1	0.97104		1.5	0.96704
1.30611	0.0177		1.27646	0.01633		1.25674	0.01554		1.21674	0.01605		1.27212	0.00943		1.24246	0.0088		1.22873	0.00859		1.18269	0.0086		1.27112	0.009		1.2415	0.00798		1.22682	0.0075		1.18189	0.00729											1.2	0.91824		1.6	0.93184
1.30711	0.01769		1.27746	0.01633		1.25774	0.01555		1.21774	0.01601		1.27312	0.00944		1.24346	0.00881		1.22973	0.0086		1.18369	0.00862		1.27212	0.00904		1.2425	0.00802		1.22782	0.00755		1.18289	0.0073											1.3	0.872		1.7	0.89936
1.30811	0.0178		1.27846	0.01642		1.25874	0.01562		1.21874	0.01606		1.27412	0.00952		1.24446	0.00888		1.23073	0.00863		1.18469	0.00867		1.27312	0.00908		1.2435	0.00805		1.22882	0.00759		1.18389	0.00735											1.4	0.83088		1.8	0.86896
1.30911	0.01793		1.27946	0.01654		1.25974	0.01574		1.21974	0.01613		1.27512	0.00954		1.24546	0.00889		1.23173	0.00871		1.18568	0.00873		1.27412	0.00912		1.2445	0.00809		1.22982	0.00764		1.18488	0.0074											1.5	0.79376		1.9	0.84128
1.31011	0.01788		1.28046	0.01654		1.26074	0.01583		1.22074	0.01609		1.27612	0.00955		1.24646	0.00892		1.23273	0.00872		1.18668	0.00873		1.27512	0.00912		1.2455	0.00811		1.23082	0.00768		1.18588	0.00744											1.6	0.76		2	0.81552
1.31111	0.01798		1.28146	0.01657		1.26174	0.01594		1.22173	0.01619		1.27712	0.00962		1.24746	0.00899		1.23372	0.00876		1.18768	0.0088		1.27612	0.0092		1.2465	0.00815		1.23182	0.00772		1.18688	0.00745											1.7	0.72896		2.1	0.79184
1.31211	0.018		1.28246	0.01659		1.26273	0.01595		1.22273	0.01619		1.27812	0.00964		1.24846	0.00901		1.23472	0.0088		1.18868	0.00878		1.27712	0.00924		1.2475	0.00818		1.23282	0.00777		1.18788	0.00746											1.8	0.70032		2.2	0.76912
1.31311	0.01805		1.28346	0.01665		1.26373	0.01595		1.22373	0.01622		1.27912	0.00967		1.24946	0.00903		1.23572	0.00884		1.18967	0.00882		1.27812	0.00926		1.2485	0.00823		1.23382	0.00778		1.18887	0.00752											1.9	0.67456		2.3	0.74784
1.31411	0.01814		1.28446	0.01673		1.26473	0.01599		1.22473	0.01626		1.28012	0.00972		1.25046	0.00907		1.23672	0.00886		1.19067	0.00884		1.27912	0.0093		1.2495	0.00827		1.23482	0.00783		1.18987	0.00755											2	0.65072		2.4	0.72784
1.31511	0.01815		1.28546	0.01681		1.26573	0.0161		1.22573	0.01637		1.28112	0.00979		1.25146	0.00912		1.23772	0.00892		1.19166	0.00893		1.28012	0.00938		1.25049	0.00835		1.23582	0.00791		1.19087	0.00762											2.1	0.62896		2.5	0.70896
1.31611	0.01825		1.28646	0.01681		1.26673	0.01615		1.22673	0.01641		1.28212	0.00982		1.25245	0.00916		1.23872	0.00894		1.19266	0.00896		1.28112	0.00943		1.25149	0.00838		1.23682	0.00792		1.19187	0.00765											2.2	0.60784		2.6	0.69136
1.31711	0.0184		1.28746	0.01689		1.26773	0.01627		1.22773	0.01645		1.28312	0.00986		1.25345	0.0092		1.23972	0.009		1.19366	0.00899		1.28212	0.00943		1.25249	0.0084		1.23782	0.00796		1.19286	0.0077											2.3	0.58848		2.7	0.67488
1.31811	0.01834		1.28846	0.01686		1.26873	0.0162		1.22873	0.01645		1.28412	0.00987		1.25445	0.00921		1.24072	0.00902		1.19466	0.00902		1.28312	0.00948		1.25349	0.0084		1.23882	0.00798		1.19386	0.00772											2.4	0.57072		2.8	0.65888
1.31911	0.01846		1.28946	0.01696		1.26973	0.01625		1.22972	0.01654		1.28512	0.00992		1.25545	0.00922		1.24172	0.00908		1.19565	0.00907		1.28412	0.00953		1.25449	0.00847		1.23982	0.008		1.19486	0.00774											2.5	0.55488		2.9	0.644
1.32011	0.0185		1.29046	0.01694		1.27073	0.01626		1.23072	0.0165		1.28612	0.00994		1.25645	0.00925		1.24272	0.00907		1.19665	0.00907		1.28512	0.00955		1.25549	0.00849		1.24082	0.00804		1.19586	0.00776											2.6	0.54272		3	0.6296
1.32111	0.01851		1.29146	0.01694		1.27173	0.01631		1.23172	0.01654		1.28712	0.00997		1.25745	0.0093		1.24371	0.00912		1.19765	0.00908		1.28612	0.00959		1.25649	0.00851		1.24181	0.00807		1.19686	0.00782											2.7	0.53472		3.1	0.616
1.32211	0.01863		1.29246	0.01706		1.27273	0.01643		1.23272	0.01659		1.28812	0.01003		1.25845	0.00934		1.24471	0.00915		1.19865	0.00914		1.28712	0.00961		1.25749	0.00854		1.24281	0.00814		1.19785	0.00786											2.8	0.52112		3.2	0.60304
1.32311	0.01861		1.29346	0.01702		1.27373	0.01642		1.23372	0.01662		1.28912	0.01005		1.25945	0.00932		1.24571	0.00915		1.19965	0.00914		1.28812	0.00965		1.25849	0.00858		1.24381	0.00814		1.19885	0.00786											2.9	0.50896		3.3	0.59088
1.32411	0.01875		1.29446	0.01706		1.27473	0.01645		1.23472	0.01662		1.29012	0.01012		1.26045	0.00938		1.24671	0.00918		1.20065	0.00918		1.28912	0.00968		1.25949	0.00861		1.24481	0.00816		1.19985	0.0079											3	0.5008		3.4	0.57904
1.32511	0.01882		1.29546	0.01712		1.27573	0.0165		1.23572	0.0167		1.29112	0.01012		1.26145	0.00941		1.24771	0.00922		1.20164	0.00921		1.29012	0.00973		1.26049	0.00862		1.24581	0.0082		1.20085	0.00794											3.1	0.48672		3.5	0.56784
1.32611	0.01874		1.29646	0.01712		1.27673	0.01651		1.23672	0.01666		1.29212	0.01016		1.26245	0.00942		1.24871	0.00924		1.20264	0.0092		1.29112	0.00974		1.26149	0.00867		1.24681	0.00822		1.20185	0.00796											3.2	0.47408		3.6	0.55712
1.32711	0.01885		1.29746	0.01722		1.27773	0.01658		1.23771	0.01679		1.29312	0.01019		1.26345	0.00943		1.24971	0.00929		1.20364	0.00927		1.29212	0.00978		1.26249	0.00868		1.24781	0.00826		1.20285	0.00797											3.3	0.46208		3.7	0.54688
1.32811	0.01899		1.29846	0.01726		1.27873	0.01662		1.23871	0.0168		1.29412	0.01022		1.26445	0.0095		1.25071	0.00932		1.20464	0.0093		1.29312	0.00984		1.26349	0.00872		1.24881	0.00828		1.20384	0.00801											3.4	0.45104		3.8	0.53696
1.32911	0.01889		1.29946	0.01726		1.27973	0.01664		1.23971	0.01684		1.29512	0.01025		1.26545	0.00952		1.25171	0.00934		1.20564	0.00928		1.29412	0.00987		1.26449	0.00876		1.24981	0.00832		1.20484	0.00803											3.5	0.44048		3.9	0.52752
1.33011	0.01906		1.30046	0.01733		1.28072	0.01667		1.24071	0.01686		1.29612	0.01031		1.26645	0.00957		1.25271	0.00936		1.20663	0.00936		1.29512	0.0099		1.26549	0.00878		1.25081	0.00836		1.20584	0.00806											3.6	0.43008		4	0.5184
1.33111	0.01901		1.30146	0.01734		1.28172	0.01667		1.24171	0.01685		1.29712	0.01032		1.26745	0.00955		1.25371	0.00934		1.20763	0.00935		1.29612	0.00988		1.26649	0.00881		1.25181	0.00839		1.20684	0.00809											3.7	0.4208		4.1	0.5096
1.33211	0.0191		1.30246	0.01738		1.28272	0.01667		1.24271	0.01686		1.29812	0.01034		1.26845	0.0096		1.25471	0.00941		1.20863	0.00936		1.29712	0.00992		1.26749	0.00885		1.25281	0.0084		1.20784	0.0081											3.8	0.412		4.2	0.50112
1.33311	0.01918		1.30346	0.01746		1.28372	0.01668		1.24371	0.01692		1.29912	0.01039		1.26945	0.00965		1.25571	0.00942		1.20963	0.0094		1.29812	0.00994		1.26849	0.00886		1.25381	0.00842		1.20883	0.00816											3.9	0.40368		4.3	0.49296
1.33411	0.01924		1.30446	0.01742		1.28472	0.01668		1.24471	0.01692		1.30012	0.01042		1.27045	0.00964		1.25671	0.00945		1.21063	0.00942		1.29912	0.00997		1.26949	0.0089		1.25481	0.00845		1.20983	0.00816											4	0.39568		4.4	0.48496
1.3351	0.01935		1.30545	0.01755		1.28572	0.01674		1.2457	0.01698		1.30112	0.01047		1.27145	0.00968		1.25771	0.00948		1.21162	0.00945		1.30012	0.00998		1.27049	0.00893		1.25581	0.0085		1.21083	0.00821											4.1	0.388		4.5	0.47584
1.33611	0.0193		1.30646	0.0175		1.28672	0.01682		1.2467	0.01701		1.30212	0.01046		1.27245	0.0097		1.2587	0.0095		1.21262	0.00946		1.30112	0.01		1.27149	0.00894		1.25681	0.00851		1.21183	0.00822											4.2	0.38064		4.6	0.46832
1.3371	0.01934		1.30745	0.01754		1.28772	0.01685		1.2477	0.01701		1.30312	0.01048		1.27345	0.0097		1.2597	0.00953		1.21362	0.00949		1.30212	0.01004		1.27249	0.00896		1.25781	0.00853		1.21283	0.00823											4.3	0.37344		4.7	0.46128
1.3381	0.01947		1.30845	0.01764		1.28872	0.01694		1.2487	0.01706		1.30412	0.01057		1.27445	0.00976		1.2607	0.00958		1.21462	0.00952		1.30312	0.01006		1.27349	0.00899		1.2588	0.00861		1.21383	0.00824											4.4	0.36672		4.8	0.45456
1.3391	0.01944		1.30945	0.01758		1.28972	0.0169		1.2497	0.01698		1.30512	0.01056		1.27545	0.00975		1.2617	0.00953		1.21562	0.00951		1.30412	0.01012		1.27449	0.009		1.25981	0.00859		1.21482	0.00831											4.5	0.36032		4.9	0.448
1.3401	0.01953		1.31045	0.01762		1.29072	0.01695		1.2507	0.01707		1.30612	0.01062		1.27645	0.0098		1.2627	0.0096		1.21662	0.00956		1.30512	0.0101		1.27549	0.00904		1.2608	0.00861		1.21582	0.00831											4.6	0.35392		5	0.44176
1.3411	0.01965		1.31145	0.0177		1.29172	0.01708		1.2517	0.01716		1.30712	0.01064		1.27745	0.00986		1.2637	0.00965		1.21761	0.0096		1.30612	0.01017		1.27649	0.00908		1.2618	0.00869		1.21682	0.00836											4.7	0.34816		5.1	0.43552
1.3421	0.01962		1.31245	0.0177		1.29272	0.01704		1.2527	0.01709		1.30811	0.0107		1.27845	0.00984		1.2647	0.00967		1.21861	0.00959		1.30712	0.01022		1.27749	0.00912		1.2628	0.0087		1.21782	0.00837											4.8	0.3424		5.2	0.4296
1.3431	0.01973		1.31345	0.01775		1.29372	0.01704		1.2537	0.01713		1.30911	0.01072		1.27945	0.00986		1.2657	0.00971		1.21961	0.00962		1.30812	0.01022		1.27849	0.00913		1.2638	0.00871		1.21882	0.0084											4.9	0.3368		5.3	0.42384
1.3441	0.01977		1.31445	0.01777		1.29472	0.01708		1.2547	0.01715		1.31011	0.01072		1.28045	0.00989		1.2667	0.00969		1.22061	0.00962		1.30912	0.01024		1.27949	0.00915		1.2648	0.00875		1.21982	0.00844											5	0.33136		5.4	0.41824
1.3451	0.01977		1.31545	0.01776		1.29572	0.01709		1.2557	0.0172		1.31111	0.01077		1.28145	0.00991		1.2677	0.00976		1.22161	0.00964		1.31012	0.01025		1.28049	0.0092		1.2658	0.00877		1.22081	0.00845											5.1	0.32608		5.5	0.41296
1.3461	0.01989		1.31645	0.01782		1.29672	0.01719		1.25669	0.01725		1.31211	0.01081		1.28245	0.00994		1.2687	0.00976		1.22261	0.00968		1.31112	0.01028		1.28149	0.00922		1.2668	0.00877		1.22181	0.00846											5.2	0.32096		5.6	0.40768
1.3471	0.01985		1.31745	0.01783		1.29772	0.01715		1.2577	0.01718		1.31311	0.01083		1.28345	0.00995		1.2697	0.00978		1.2236	0.0097		1.31212	0.01034		1.28249	0.00922		1.2678	0.00884		1.22281	0.0085											5.3	0.31616		5.7	0.40272
1.3481	0.01996		1.31845	0.01789		1.29872	0.01722		1.25869	0.01728		1.31411	0.01086		1.28445	0.00998		1.2707	0.00984		1.2246	0.00972		1.31312	0.01038		1.28349	0.00925		1.2688	0.00885		1.22381	0.0085											5.4	0.31152		5.8	0.39776
1.3491	0.02006		1.31945	0.018		1.29972	0.01731		1.25969	0.01727		1.31511	0.0109		1.28544	0.01002		1.2717	0.00984		1.2256	0.00974		1.31412	0.01037		1.28449	0.00928		1.2698	0.00887		1.22481	0.00853											5.5	0.30704		5.9	0.39296
1.3501	0.02001		1.32045	0.01793		1.30072	0.01727		1.26069	0.0173		1.31611	0.01092		1.28644	0.01002		1.2727	0.00985		1.2266	0.00973		1.31512	0.0104		1.28549	0.00928		1.2708	0.0089		1.22581	0.00852											5.6	0.30352		6	0.38848
1.3511	0.02013		1.32145	0.01806		1.30172	0.01736		1.26169	0.01735		1.31711	0.01093		1.28744	0.01004		1.27369	0.0099		1.2276	0.00976		1.31612	0.01042		1.28649	0.00931		1.2718	0.0089		1.22681	0.00857											5.7	0.29872		6.1	0.384
1.3521	0.02014		1.32245	0.01809		1.30272	0.01733		1.26269	0.01736		1.31811	0.01096		1.28844	0.01006		1.27469	0.0099		1.2286	0.00976		1.31712	0.01047		1.28749	0.00934		1.2728	0.00894		1.22781	0.0086											5.8	0.2944		6.2	0.37936
1.3531	0.0202		1.32345	0.01811		1.30371	0.01738		1.26369	0.01733		1.31911	0.01098		1.28944	0.0101		1.27569	0.00992		1.2296	0.00978		1.31812	0.01048		1.28849	0.00938		1.2738	0.00896		1.2288	0.00861											5.9	0.2904		6.3	0.37504
1.3541	0.02034		1.32445	0.0182		1.30471	0.01747		1.26469	0.0174		1.32011	0.01103		1.29044	0.01017		1.27669	0.00996		1.2306	0.00981		1.31912	0.01051		1.28949	0.00938		1.2748	0.00899		1.2298	0.00866											6	0.2864		6.4	0.37072
1.3551	0.02029		1.32545	0.01821		1.30571	0.01745		1.26569	0.01735		1.32111	0.01106		1.29144	0.01016		1.27769	0.00996		1.23159	0.00983		1.32012	0.01052		1.29049	0.00943		1.2758	0.00902		1.2308	0.00865											6.1	0.28272		6.5	0.36656
1.3561	0.0204		1.32645	0.01818		1.30671	0.01745		1.26669	0.01745		1.32211	0.01109		1.29244	0.01019		1.27869	0.01		1.23259	0.00986		1.32112	0.01054		1.29149	0.00941		1.2768	0.00903		1.2318	0.00866											6.2	0.27872		6.6	0.3624
1.3571	0.0205		1.32745	0.01827		1.30771	0.01746		1.26769	0.0174		1.32311	0.01113		1.29344	0.01022		1.27969	0.01001		1.23359	0.0099		1.32212	0.0106		1.29249	0.00948		1.2778	0.00909		1.2328	0.00872											6.3	0.27536		6.7	0.35856
1.3581	0.02046		1.32845	0.01825		1.30871	0.01743		1.26869	0.01738		1.32411	0.01118		1.29444	0.01022		1.28069	0.01002		1.23459	0.00988		1.32312	0.0106		1.29349	0.00948		1.2788	0.00907		1.2338	0.0087											6.4	0.27184		6.8	0.35552
1.3591	0.02062		1.32945	0.01834		1.30971	0.01754		1.26968	0.0175		1.32511	0.0112		1.29544	0.01024		1.28169	0.01004		1.23559	0.00991		1.32412	0.01062		1.29449	0.0095		1.2798	0.0091		1.2348	0.00873											6.5	0.2688		6.9	0.35296
1.3601	0.02064		1.33045	0.01827		1.31071	0.01752		1.27069	0.01747		1.32611	0.01123		1.29644	0.01026		1.28269	0.01007		1.23659	0.00994		1.32512	0.01068		1.29549	0.00954		1.2808	0.00911		1.23579	0.00877											6.6	0.26544		7	0.35072
1.3611	0.02065		1.33145	0.01835		1.31171	0.01753		1.27169	0.01742		1.32711	0.01123		1.29744	0.01026		1.28369	0.0101		1.23759	0.00993		1.32612	0.01065		1.29649	0.00957		1.2818	0.00913		1.23679	0.0088											6.7	0.26224		7.1	0.34736
1.3621	0.02078		1.33245	0.01841		1.31271	0.01768		1.27268	0.0175		1.32811	0.01128		1.29844	0.01031		1.28469	0.01013		1.23858	0.00997		1.32712	0.0107		1.29749	0.00953		1.28279	0.00916		1.23779	0.00881											6.8	0.25888		7.2	0.34384
1.3631	0.02076		1.33345	0.01842		1.31371	0.0176		1.27369	0.01747		1.32911	0.01129		1.29944	0.01031		1.28569	0.01012		1.23958	0.00998		1.32812	0.01072		1.29848	0.00958		1.28379	0.00917		1.23879	0.00881											6.9	0.2552		7.3	0.34032
1.3641	0.02082		1.33445	0.01846		1.31471	0.01762		1.27468	0.01751		1.33011	0.01132		1.30044	0.01036		1.28669	0.01014		1.24058	0.01		1.32912	0.01072		1.29948	0.00962		1.28479	0.0092		1.23979	0.00886											7	0.252		7.4	0.33696
1.3651	0.0209		1.33545	0.01854		1.31571	0.01765		1.27568	0.01754		1.33111	0.01134		1.30144	0.01037		1.28769	0.01014		1.24158	0.01001		1.33012	0.01077		1.30048	0.00963		1.28579	0.00925		1.24079	0.00887											7.1	0.24896		7.5	0.3336
1.3661	0.02103		1.33645	0.0186		1.31671	0.01771		1.27668	0.01758		1.33211	0.01143		1.30244	0.01043		1.28869	0.01022		1.24258	0.01005		1.33112	0.01098		1.30148	0.00966		1.28679	0.0093		1.24178	0.00893											7.2	0.24624		7.6	0.3304
1.3671	0.0211		1.33745	0.01862		1.31771	0.01785		1.27768	0.01762		1.33311	0.01149		1.30344	0.01049		1.28968	0.01026		1.24358	0.01008		1.33212	0.0111		1.30248	0.0097		1.28779	0.0093		1.24278	0.00894											7.3	0.2432		7.7	0.32736
1.3681	0.02114		1.33845	0.01866		1.31871	0.01786		1.27868	0.01762		1.33411	0.0115		1.30444	0.01047		1.29068	0.01028		1.24457	0.01009		1.33312	0.01112		1.30348	0.00973		1.28879	0.00931		1.24378	0.00895											7.4	0.24048		7.8	0.32416
1.3691	0.02113		1.33945	0.01863		1.31971	0.01786		1.27968	0.01769		1.33511	0.01152		1.30544	0.0105		1.29168	0.01028		1.24557	0.01011		1.33412	0.01117		1.30448	0.00974		1.28979	0.00934		1.24478	0.00897											7.5	0.23792		7.9	0.32112
1.3701	0.0213		1.34045	0.01877		1.32071	0.01793		1.28068	0.01774		1.33611	0.0116		1.30644	0.01053		1.29268	0.01031		1.24657	0.01012		1.33512	0.0112		1.30548	0.00977		1.29079	0.00936		1.24578	0.00899											7.6	0.2352		8	0.31824
1.3711	0.02128		1.34145	0.01873		1.32171	0.01788		1.28168	0.01767		1.33711	0.01158		1.30744	0.01052		1.29368	0.0103		1.24757	0.01011		1.33612	0.0112		1.30648	0.00979		1.29179	0.00938		1.24678	0.00902											7.7	0.23248		8.1	0.31536
1.3721	0.02141		1.34245	0.0188		1.32271	0.01791		1.28268	0.01774		1.33811	0.01164		1.30844	0.01056		1.29468	0.01034		1.24857	0.01013		1.33712	0.01122		1.30748	0.00981		1.29279	0.0094		1.24778	0.00903											7.8	0.23008		8.2	0.3128
1.3731	0.02146		1.34345	0.01887		1.32371	0.01799		1.28367	0.01781		1.33911	0.01167		1.30944	0.01062		1.29568	0.01035		1.24957	0.01015		1.33811	0.01124		1.30848	0.00984		1.29379	0.00943		1.24878	0.00906											7.9	0.22752		8.3	0.31008
1.3741	0.02144		1.34445	0.01886		1.32471	0.01802		1.28467	0.01779		1.34011	0.01167		1.31044	0.01061		1.29668	0.01035		1.25057	0.01016		1.33911	0.01128		1.30948	0.00989		1.29479	0.00944		1.24977	0.00908											8	0.22512		8.4	0.30736
1.3751	0.02155		1.34545	0.01892		1.32571	0.01805		1.28567	0.01778		1.34111	0.01172		1.31144	0.01065		1.29768	0.01038		1.25157	0.01021		1.34011	0.01126		1.31048	0.00987		1.29579	0.00947		1.25077	0.00912											8.1	0.22272		8.5	0.3048
1.3761	0.02158		1.34645	0.01894		1.3267	0.01811		1.28667	0.01777		1.34211	0.01173		1.31244	0.01063		1.29868	0.0104		1.25256	0.01022		1.34111	0.01126		1.31148	0.00991		1.29679	0.00948		1.25177	0.00915											8.2	0.22048		8.6	0.30224
1.3771	0.02166		1.34745	0.01896		1.3277	0.01813		1.28767	0.0178		1.34311	0.0118		1.31344	0.01066		1.29968	0.01044		1.25357	0.0102		1.34211	0.01129		1.31248	0.00995		1.29779	0.0095		1.25277	0.00912											8.3	0.21824		8.7	0.29984
1.3781	0.02178		1.34845	0.01908		1.3287	0.01816		1.28867	0.01785		1.34411	0.01186		1.31444	0.01069		1.30068	0.01048		1.25456	0.01025		1.34311	0.01134		1.31348	0.00995		1.29879	0.00949		1.25377	0.00915											8.4	0.21616		8.8	0.29712
1.3791	0.02174		1.34945	0.01904		1.3297	0.01815		1.28967	0.01789		1.34511	0.01185		1.31544	0.01073		1.30168	0.01048		1.25556	0.01026		1.34411	0.01134		1.31448	0.00998		1.29979	0.00957		1.25477	0.00917											8.5	0.21392		8.9	0.29488
1.3801	0.02187		1.35045	0.01906		1.3307	0.01819		1.29067	0.01784		1.34611	0.0119		1.31644	0.01079		1.30268	0.01051		1.25656	0.01028		1.34511	0.01136		1.31548	0.00998		1.30079	0.00959		1.25577	0.00919											8.6	0.21184		9	0.29248
1.3811	0.02195		1.35145	0.01918		1.3317	0.01826		1.29167	0.0179		1.34711	0.01195		1.31744	0.01078		1.30368	0.0105		1.25756	0.0103		1.34611	0.01139		1.31648	0.01002		1.30179	0.00961		1.25677	0.00922											8.7	0.20976		9.1	0.29024
1.3821	0.02196		1.35245	0.01913		1.3327	0.01824		1.29267	0.01786		1.34811	0.01195		1.31844	0.0108		1.30468	0.01051		1.25856	0.01031		1.34711	0.01143		1.31748	0.01005		1.30279	0.0096		1.25777	0.00921											8.8	0.20752		9.2	0.28784
1.3831	0.02206		1.35344	0.01921		1.3337	0.01838		1.29367	0.01791		1.34911	0.01202		1.31944	0.01081		1.30568	0.01054		1.25956	0.01034		1.34811	0.01148		1.31848	0.01006		1.30379	0.00964		1.25876	0.00925											8.9	0.2056		9.3	0.2856
1.3841	0.02208		1.35444	0.01923		1.3347	0.01833		1.29467	0.01794		1.35011	0.01201		1.32044	0.01084		1.30668	0.01054		1.26056	0.01031		1.34911	0.01148		1.31948	0.01007		1.30479	0.00964		1.25976	0.00924											9	0.20368		9.4	0.28336
1.3851	0.02218		1.35544	0.01924		1.3357	0.01836		1.29567	0.01798		1.35111	0.01204		1.32143	0.01088		1.30768	0.01058		1.26155	0.01037		1.35011	0.01154		1.32048	0.0101		1.30579	0.00966		1.26076	0.00929											9.1	0.20176		9.5	0.28128
1.3861	0.02239		1.35644	0.01933		1.3367	0.01842		1.29666	0.01804		1.35211	0.01214		1.32243	0.01092		1.30867	0.01063		1.26255	0.0104		1.35111	0.0115		1.32148	0.01013		1.30679	0.0097		1.26176	0.00929											9.2	0.2		9.6	0.2792
1.3871	0.02229		1.35744	0.0193		1.3377	0.01838		1.29766	0.01802		1.35311	0.01214		1.32343	0.0109		1.30967	0.01063		1.26355	0.01038		1.35211	0.01148		1.32248	0.01014		1.30779	0.0097		1.26276	0.00932											9.3	0.19808		9.7	0.27712
1.3881	0.02234		1.35844	0.01932		1.3387	0.01845		1.29867	0.01799		1.35411	0.0122		1.32443	0.01093		1.31067	0.01067		1.26455	0.0104		1.35311	0.01158		1.32348	0.01016		1.30878	0.00973		1.26376	0.00936											9.4	0.19632		9.8	0.27504
1.3891	0.02253		1.35944	0.01944		1.3397	0.0185		1.29966	0.01806		1.35511	0.01226		1.32543	0.01097		1.31167	0.0107		1.26555	0.01042		1.35411	0.01161		1.32448	0.01021		1.30978	0.00975		1.26476	0.00937											9.5	0.19456		9.9	0.27312
1.3901	0.0225		1.36044	0.01941		1.3407	0.01846		1.30066	0.01802		1.35611	0.01222		1.32643	0.01099		1.31267	0.01068		1.26655	0.0104		1.35511	0.01163		1.32548	0.0102		1.31078	0.00978		1.26575	0.00938											9.6	0.19296		10	0.2712
1.3911	0.02264		1.36144	0.0195		1.3417	0.01856		1.30166	0.01814		1.35711	0.01229		1.32743	0.01101		1.31367	0.01075		1.26755	0.01045		1.35611	0.01167		1.32648	0.01023		1.31178	0.00984		1.26675	0.00941											9.7	0.1912		10.1	0.26928
1.3921	0.0227		1.36244	0.01955		1.3427	0.01857		1.30266	0.01815		1.35811	0.01235		1.32843	0.01104		1.31467	0.01076		1.26854	0.01048		1.35711	0.01178		1.32748	0.01028		1.31278	0.00984		1.26775	0.00945											9.8	0.1896		10.2	0.26736
1.3931	0.02278		1.36344	0.01958		1.3437	0.01864		1.30366	0.01814		1.35911	0.01237		1.32943	0.01107		1.31567	0.01078		1.26955	0.01047		1.35811	0.01178		1.32848	0.0103		1.31378	0.00983		1.26875	0.00947											9.9	0.188		10.3	0.26544
1.39409	0.02287		1.36444	0.01965		1.3447	0.01869		1.30466	0.01817		1.36011	0.01244		1.33043	0.0111		1.31667	0.01082		1.27054	0.0105		1.35911	0.01182		1.32948	0.01032		1.31478	0.00987		1.26975	0.00948											10	0.1864		10.4	0.26368
1.39509	0.02289		1.36544	0.01967		1.3457	0.01865		1.30566	0.01818		1.36111	0.01244		1.33143	0.0111		1.31767	0.01081		1.27154	0.01052		1.36011	0.01186		1.33048	0.01034		1.31578	0.0099		1.27075	0.00949											10.1	0.1848		10.5	0.26176
1.39609	0.02296		1.36644	0.0197		1.3467	0.0187		1.30666	0.01821		1.36211	0.01252		1.33243	0.01115		1.31867	0.01088		1.27254	0.01053		1.36111	0.01185		1.33148	0.01036		1.31678	0.0099		1.27175	0.0095											10.2	0.1832		10.6	0.26
1.39709	0.0231		1.36744	0.01976		1.34769	0.0188		1.30766	0.01822		1.36311	0.01259		1.33343	0.01118		1.31967	0.01088		1.27354	0.01058		1.36211	0.01186		1.33248	0.01038		1.31778	0.00989		1.27274	0.00954											10.3	0.1816		10.7	0.25824
1.39809	0.02318		1.36844	0.01971		1.34869	0.01879		1.30866	0.0182		1.36411	0.01258		1.33443	0.01118		1.32067	0.01088		1.27454	0.01058		1.36311	0.01191		1.33348	0.01041		1.31878	0.00994		1.27375	0.00952											10.4	0.18016		10.8	0.25648
1.39909	0.02333		1.36944	0.01988		1.34969	0.0189		1.30965	0.0183		1.36511	0.01266		1.33543	0.01123		1.32167	0.01094		1.27554	0.01058		1.36411	0.01196		1.33448	0.01041		1.31978	0.00998		1.27474	0.00957											10.5	0.17856		10.9	0.25488
1.40009	0.02328		1.37044	0.0198		1.35069	0.01886		1.31066	0.01826		1.36611	0.01268		1.33643	0.01124		1.32267	0.01092		1.27654	0.01058		1.36511	0.01197		1.33548	0.01042		1.32078	0.00998		1.27574	0.00956											10.6	0.17712		11	0.25328
1.40109	0.02339		1.37144	0.01988		1.35169	0.01887		1.31165	0.01827		1.36711	0.01274		1.33743	0.01126		1.32367	0.01094		1.27754	0.0106		1.36611	0.01203		1.33648	0.01045		1.32178	0.01001		1.27674	0.00959											10.7	0.17584		11.1	0.25184
1.40209	0.02358		1.37244	0.01993		1.35269	0.01894		1.31265	0.01834		1.36811	0.01281		1.33843	0.01131		1.32466	0.01099		1.27853	0.01063		1.36711	0.01203		1.33748	0.0105		1.32278	0.01002		1.27774	0.00962											10.8	0.17424		11.2	0.2504
1.40309	0.02354		1.37344	0.01994		1.35369	0.01888		1.31366	0.01825		1.36911	0.01283		1.33943	0.01132		1.32566	0.01099		1.27953	0.01062		1.36811	0.01206		1.33848	0.01049		1.32378	0.01004		1.27874	0.0096											10.9	0.1728		11.3	0.24896
1.40409	0.02363		1.37444	0.01997		1.35469	0.01898		1.31465	0.0183		1.37011	0.01288		1.34043	0.01136		1.32666	0.011		1.28053	0.01065		1.36911	0.01212		1.33948	0.01051		1.32478	0.01006		1.27974	0.00965											11	0.17152		11.4	0.24736
1.40509	0.02375		1.37544	0.02014		1.35569	0.0191		1.31565	0.01843		1.37111	0.01298		1.34143	0.01141		1.32766	0.01104		1.28153	0.01066		1.37011	0.01214		1.34048	0.01056		1.32578	0.0101		1.28074	0.00966											11.1	0.17024		11.5	0.24544
1.40609	0.02378		1.37644	0.02006		1.35669	0.019		1.31665	0.01839		1.37211	0.013		1.34243	0.01142		1.32866	0.01105		1.28253	0.01068		1.37111	0.01214		1.34148	0.01056		1.32678	0.01011		1.28174	0.00968											11.2	0.1688		11.6	0.244
1.40709	0.0239		1.37744	0.02019		1.35769	0.01912		1.31765	0.01842		1.3731	0.01307		1.34343	0.01146		1.32966	0.0111		1.28353	0.01071		1.37211	0.01218		1.34248	0.01057		1.32778	0.01012		1.28274	0.00968											11.3	0.16768		11.7	0.24272
1.40809	0.02399		1.37844	0.0202		1.35869	0.01915		1.31865	0.01846		1.3741	0.01312		1.34443	0.01148		1.33066	0.01112		1.28453	0.01071		1.37311	0.01224		1.34348	0.0106		1.32878	0.01015		1.28373	0.00972											11.4	0.1664		11.8	0.24128
1.40909	0.02402		1.37944	0.02026		1.35969	0.01914		1.31965	0.01847		1.3751	0.01317		1.34543	0.01148		1.33166	0.01114		1.28552	0.01073		1.37411	0.01227		1.34448	0.01064		1.32978	0.01015		1.28473	0.00975											11.5	0.16512		11.9	0.23968
1.41009	0.02419		1.38044	0.0203		1.36069	0.01926		1.32065	0.0185		1.3761	0.01323		1.34643	0.01151		1.33266	0.01116		1.28652	0.01075		1.37511	0.01228		1.34548	0.01064		1.33078	0.01018		1.28573	0.00976											11.6	0.16368		12	0.23824
1.41109	0.02417		1.38144	0.02029		1.36169	0.01924		1.32165	0.01846		1.3771	0.01328		1.34743	0.01154		1.33366	0.01114		1.28752	0.01078		1.37611	0.01232		1.34648	0.01068		1.33178	0.01022		1.28673	0.00979											11.7	0.16288		12.1	0.23696
1.41209	0.02426		1.38244	0.02034		1.36269	0.01923		1.32265	0.0185		1.3781	0.01338		1.34843	0.01156		1.33466	0.01119		1.28852	0.01078		1.37711	0.01236		1.34748	0.0107		1.33278	0.01021		1.28773	0.00981											11.8	0.16192		12.2	0.23552
1.41309	0.02446		1.38344	0.02042		1.36369	0.0193		1.32365	0.01852		1.3791	0.01346		1.34943	0.0116		1.33566	0.0112		1.28952	0.01079		1.37811	0.01242		1.34848	0.01072		1.33378	0.01024		1.28873	0.00984											11.9	0.16048		12.3	0.23408
1.41409	0.02431		1.38444	0.02039		1.36469	0.01931		1.32464	0.01859		1.3801	0.0135		1.35043	0.01161		1.33666	0.01121		1.29052	0.01081		1.37911	0.01236		1.34948	0.01075		1.33478	0.01027		1.28973	0.00982											12	0.15915		12.4	0.2328
1.41509	0.02452		1.38544	0.02049		1.36569	0.0194		1.32564	0.01861		1.3811	0.01359		1.35143	0.01166		1.33766	0.01126		1.29152	0.01084		1.38011	0.01238		1.35048	0.01078		1.33578	0.01026		1.29072	0.00986											12.1	0.15797		12.5	0.23136
1.41609	0.02455		1.38644	0.02051		1.36669	0.01942		1.32664	0.01857		1.3821	0.01364		1.35243	0.01168		1.33866	0.01126		1.29251	0.01086		1.38111	0.01242		1.35148	0.0108		1.33678	0.01026		1.29172	0.00986											12.2	0.15698		12.6	0.23008
1.41709	0.02468		1.38744	0.02062		1.36769	0.01946		1.32764	0.01867		1.3831	0.01374		1.35343	0.01174		1.33966	0.01132		1.29351	0.0109		1.38211	0.0125		1.35248	0.0108		1.33777	0.01031		1.29272	0.00991											12.3	0.15592		12.7	0.2288
1.41809	0.02481		1.38844	0.02067		1.36868	0.01958		1.32864	0.01874		1.3841	0.01387		1.35442	0.01178		1.34065	0.01137		1.29451	0.01091		1.38311	0.01253		1.35347	0.01086		1.33877	0.01036		1.29372	0.00994											12.4	0.1551		12.8	0.22752
1.41909	0.02486		1.38944	0.02071		1.36968	0.01952		1.32964	0.01867		1.3851	0.01386		1.35542	0.01178		1.34165	0.01139		1.29551	0.01092		1.38411	0.01257		1.35447	0.01088		1.33977	0.01036		1.29472	0.00998											12.5	0.15402		12.9	0.22624
1.42009	0.0249		1.39044	0.02074		1.37068	0.01957		1.33064	0.01874		1.3861	0.01395		1.35642	0.0118		1.34265	0.01138		1.29651	0.01096		1.38511	0.0126		1.35547	0.01089		1.34077	0.01036		1.29572	0.00997											12.6	0.15283		13	0.22496
1.42109	0.02498		1.39143	0.02086		1.37168	0.01965		1.33164	0.01877		1.3871	0.01402		1.35742	0.01184		1.34365	0.01139		1.29751	0.01097		1.38611	0.01262		1.35647	0.01092		1.34177	0.01039		1.29671	0.01001											12.7	0.15195		13.1	0.22368
1.42209	0.02496		1.39244	0.02079		1.37268	0.01964		1.33263	0.01879		1.3881	0.01409		1.35842	0.01185		1.34465	0.01142		1.29851	0.01094		1.38711	0.01267		1.35747	0.01095		1.34277	0.01042		1.29771	0.01001											12.8	0.15125		13.2	0.22256
1.42309	0.02507		1.39343	0.02095		1.37368	0.01974		1.33363	0.01883		1.3891	0.01419		1.35942	0.01191		1.34565	0.01147		1.2995	0.01098		1.38811	0.01271		1.35847	0.01097		1.34377	0.01043		1.29871	0.01001											12.9	0.15035		13.3	0.22144
1.42409	0.02515		1.39443	0.02094		1.37468	0.0197		1.33463	0.0188		1.3901	0.01422		1.36042	0.01189		1.34665	0.01148		1.3005	0.01099		1.38911	0.01276		1.35947	0.01102		1.34477	0.01046		1.29971	0.01005											13	0.14966		13.4	0.22016
1.42509	0.02518		1.39543	0.02098		1.37568	0.01982		1.33563	0.01886		1.3911	0.01428		1.36142	0.01195		1.34765	0.01148		1.3015	0.011		1.39011	0.01276		1.36047	0.01101		1.34577	0.01049		1.30071	0.01007											13.1	0.14851		13.5	0.21904
1.42609	0.02531		1.39643	0.02108		1.37668	0.01986		1.33663	0.01888		1.3921	0.01437		1.36242	0.01198		1.34865	0.01154		1.3025	0.01103		1.39111	0.01282		1.36147	0.01104		1.34677	0.0105		1.30171	0.01008											13.2	0.1473		13.6	0.21792
1.42709	0.02528		1.39743	0.02111		1.37768	0.01982		1.33763	0.01885		1.3931	0.01436		1.36342	0.012		1.34965	0.01154		1.3035	0.01101		1.39211	0.01285		1.36247	0.01106		1.34777	0.01053		1.30271	0.0101											13.3	0.14595		13.7	0.2168
1.42809	0.02535		1.39843	0.02118		1.37868	0.01985		1.33863	0.01887		1.3941	0.01446		1.36442	0.01203		1.35065	0.01158		1.3045	0.01106		1.39311	0.01288		1.36347	0.01107		1.34877	0.01053		1.30371	0.01012											13.4	0.14512		13.8	0.21568
1.42909	0.02546		1.39943	0.02126		1.37968	0.01994		1.33963	0.0189		1.3951	0.01446		1.36542	0.01206		1.35165	0.0116		1.3055	0.01107		1.39411	0.01292		1.36447	0.0111		1.34977	0.01054		1.30471	0.01014											13.5	0.1441		13.9	0.21456
1.43009	0.02553		1.40043	0.02123		1.38068	0.01995		1.34063	0.0189		1.3961	0.01448		1.36642	0.0121		1.35265	0.01164		1.3065	0.01106		1.39511	0.01298		1.36547	0.01116		1.35077	0.0106		1.3057	0.01017											13.6	0.14358		14	0.21344
1.43109	0.02565		1.40143	0.0213		1.38168	0.02004		1.34163	0.019		1.3971	0.01456		1.36742	0.01217		1.35365	0.01168		1.30749	0.01114		1.39611	0.013		1.36647	0.01117		1.35177	0.0106		1.3067	0.0102											13.7	0.14226		14.1	0.21248
1.43209	0.02564		1.40243	0.02138		1.38268	0.02004		1.34263	0.019		1.3981	0.01455		1.36842	0.01217		1.35465	0.01169		1.30849	0.01114		1.39711	0.01303		1.36747	0.01118		1.35277	0.01063		1.3077	0.01021											13.8	0.14125		14.2	0.21136
1.43309	0.02569		1.40343	0.02142		1.38368	0.02011		1.34363	0.01896		1.3991	0.0146		1.36942	0.0122		1.35565	0.0117		1.30949	0.01112		1.39811	0.01306		1.36847	0.0112		1.35377	0.01064		1.3087	0.01021											13.9	0.14029		14.3	0.21008
1.43409	0.02586		1.40443	0.02151		1.38467	0.0202		1.34462	0.01905		1.4001	0.01465		1.37042	0.01226		1.35664	0.01172		1.31049	0.01118		1.39911	0.01311		1.36947	0.01123		1.35477	0.01066		1.3097	0.01023											14	0.13965		14.4	0.20928
1.43509	0.02587		1.40543	0.02154		1.38568	0.02014		1.34563	0.019		1.4011	0.01465		1.37142	0.01227		1.35764	0.01172		1.31149	0.01117		1.40011	0.01312		1.37047	0.01125		1.35577	0.01068		1.3107	0.01027											14.1	0.13875		14.5	0.20816
1.43609	0.02595		1.40643	0.02159		1.38668	0.02019		1.34663	0.01902		1.4021	0.01466		1.37242	0.01228		1.35864	0.01178		1.31249	0.01119		1.40111	0.01318		1.37147	0.01128		1.35677	0.01071		1.3117	0.01029											14.2	0.1379		14.6	0.2072
1.43709	0.02613		1.40743	0.02171		1.38767	0.02031		1.34762	0.01912		1.4031	0.01471		1.37342	0.01232		1.35964	0.01183		1.31349	0.01122		1.40211	0.01323		1.37247	0.01134		1.35777	0.01072		1.3127	0.01031											14.3	0.13816		14.7	0.20608
1.43809	0.02607		1.40843	0.0217		1.38867	0.0203		1.34862	0.0191		1.4041	0.01473		1.37442	0.01235		1.36064	0.0118		1.31449	0.0112		1.40311	0.01325		1.37347	0.01133		1.35877	0.01072		1.31369	0.01034											14.4	0.14117		14.8	0.20496
1.43909	0.0262		1.40943	0.02183		1.38967	0.02034		1.34962	0.01914		1.4051	0.01476		1.37542	0.0124		1.36164	0.01186		1.31548	0.01124		1.40411	0.01326		1.37447	0.01136		1.35977	0.01076		1.31469	0.01035											14.5	0.14195		14.9	0.20432
1.44009	0.02622		1.41043	0.02185		1.39067	0.02035		1.35062	0.01912		1.4061	0.01479		1.37642	0.01244		1.36264	0.01189		1.31649	0.01124		1.40511	0.01332		1.37547	0.01138		1.36077	0.01078		1.31569	0.01037											14.6	0.1425		15	0.2032
1.44109	0.02628		1.41143	0.02194		1.39167	0.0204		1.35162	0.01921		1.4071	0.01481		1.37742	0.01246		1.36364	0.0119		1.31748	0.01128		1.40611	0.01334		1.37647	0.0114		1.36177	0.01076		1.31669	0.01038											14.7	0.14408		15.1	0.20224
1.44208	0.02646		1.41243	0.02202		1.39267	0.02051		1.35262	0.01924		1.4081	0.01487		1.37842	0.01252		1.36464	0.01194		1.31848	0.01128		1.40711	0.01338		1.37747	0.01144		1.36277	0.0108		1.31769	0.01038											14.8	0.14246		15.2	0.20128
1.44308	0.0265		1.41343	0.02211		1.39367	0.02055		1.35362	0.01926		1.4091	0.01489		1.37942	0.01255		1.36564	0.01198		1.31948	0.01132		1.40811	0.01345		1.37847	0.01149		1.36376	0.01086		1.31869	0.01044											14.9	0.14075		15.3	0.20032
1.44408	0.02658		1.41443	0.02214		1.39467	0.02054		1.35462	0.01926		1.4101	0.01493		1.38042	0.0126		1.36664	0.01201		1.32048	0.01133		1.40911	0.01349		1.37947	0.0115		1.36476	0.01087		1.31969	0.01046											15	0.1392		15.4	0.19936
1.44508	0.02674		1.41543	0.02226		1.39567	0.02063		1.35561	0.01933		1.4111	0.01499		1.38141	0.01264		1.36764	0.01204		1.32148	0.01135		1.41011	0.01349		1.38047	0.01154		1.36576	0.01088		1.32068	0.01047											15.1	0.13771		15.5	0.19856
1.44608	0.02674		1.41643	0.0223		1.39667	0.02066		1.35661	0.01934		1.4121	0.01499		1.38241	0.01264		1.36864	0.01201		1.32248	0.01136		1.41111	0.01354		1.38147	0.01156		1.36676	0.01092		1.32168	0.01047											15.2	0.13622		15.6	0.1976
1.44708	0.02682		1.41743	0.02238		1.39767	0.02077		1.35761	0.01943		1.4131	0.015		1.38341	0.01272		1.36964	0.01209		1.32347	0.01138		1.41211	0.01358		1.38247	0.0116		1.36776	0.01096		1.32268	0.01051											15.3	0.13498		15.7	0.19664
1.44808	0.02683		1.41843	0.02243		1.39867	0.02078		1.35861	0.01938		1.4141	0.01502		1.38441	0.01274		1.37063	0.0121		1.32447	0.01139		1.41311	0.01364		1.38347	0.01162		1.36876	0.01095		1.32368	0.01052											15.4	0.13382		15.8	0.19568
1.44908	0.02698		1.41943	0.02243		1.39967	0.02083		1.35961	0.01938		1.4151	0.01507		1.38541	0.01279		1.37163	0.01212		1.32547	0.01143		1.41411	0.01368		1.38447	0.01164		1.36976	0.01096		1.32468	0.01054											15.5	0.13267		15.9	0.19488
1.45008	0.02717		1.42042	0.02264		1.40066	0.02091		1.36061	0.0195		1.4161	0.01512		1.38641	0.01284		1.37263	0.01216		1.32647	0.01146		1.41511	0.0137		1.38547	0.01167		1.37076	0.01102		1.32568	0.01056											15.6	0.13157		16	0.19392
1.45108	0.02714		1.42142	0.02266		1.40167	0.02088		1.36161	0.01946		1.4171	0.0151		1.38741	0.01287		1.37363	0.01216		1.32747	0.01145		1.4161	0.01376		1.38647	0.0117		1.37176	0.01103		1.32668	0.01056											15.7	0.13064		16.1	0.19312
1.45208	0.0272		1.42242	0.02274		1.40266	0.02094		1.36261	0.01945		1.4181	0.01515		1.38841	0.01293		1.37463	0.01222		1.32847	0.01148		1.4171	0.01379		1.38747	0.01172		1.37276	0.01103		1.32768	0.01059											15.8	0.12992		16.2	0.19232
1.45308	0.02744		1.42342	0.02278		1.40366	0.021		1.36361	0.01953		1.4191	0.01519		1.38941	0.01299		1.37563	0.01222		1.32946	0.01151		1.4181	0.01383		1.38847	0.01176		1.37376	0.01106		1.32868	0.0106											15.9	0.12882		16.3	0.19152
1.45408	0.02742		1.42442	0.02276		1.40466	0.02102		1.36461	0.01954		1.4201	0.01521		1.39041	0.01299		1.37663	0.01222		1.33046	0.0115		1.4191	0.01386		1.38947	0.01178		1.37476	0.01107		1.32967	0.01062											16	0.12792		16.4	0.1904
1.45508	0.02756		1.42542	0.02296		1.40566	0.02112		1.3656	0.01963		1.4211	0.01525		1.39141	0.01307		1.37763	0.01229		1.33146	0.01152		1.4201	0.0139		1.39047	0.01179		1.37576	0.0111		1.33067	0.01063											16.1	0.12714		16.5	0.18992
1.45608	0.02762		1.42642	0.02306		1.40666	0.02112		1.3666	0.01966		1.4221	0.01528		1.39241	0.01314		1.37863	0.01233		1.33246	0.01154		1.4211	0.014		1.39147	0.01185		1.37676	0.01112		1.33167	0.01071											16.2	0.12626		16.6	0.18896
1.45708	0.02767		1.42742	0.02305		1.40766	0.02123		1.3676	0.0197		1.4231	0.01531		1.39341	0.01317		1.37963	0.01234		1.33346	0.01157		1.4221	0.01403		1.39247	0.01188		1.37776	0.01116		1.33267	0.01067											16.3	0.12534		16.7	0.18816
1.45808	0.02787		1.42842	0.02328		1.40866	0.0213		1.3686	0.01971		1.4241	0.01538		1.39441	0.01323		1.38063	0.01238		1.33446	0.0116		1.4231	0.01406		1.39347	0.0119		1.37876	0.01115		1.33367	0.01072											16.4	0.12454		16.8	0.18752
1.45908	0.0278		1.42942	0.02319		1.40966	0.02126		1.3696	0.0197		1.4251	0.01535		1.39541	0.0133		1.38163	0.01238		1.33546	0.0116		1.4241	0.01409		1.39447	0.01192		1.37976	0.01119		1.33467	0.01073											16.5	0.12358		16.9	0.18672
1.46008	0.02794		1.43042	0.02328		1.41066	0.02134		1.3706	0.01969		1.4261	0.0154		1.39641	0.01331		1.38263	0.01242		1.33646	0.0116		1.4251	0.01414		1.39547	0.01196		1.38076	0.0112		1.33567	0.01073											16.6	0.12286		17	0.18592
1.46108	0.02811		1.43142	0.02346		1.41166	0.02142		1.3716	0.01977		1.4271	0.01541		1.39741	0.01338		1.38362	0.01247		1.33745	0.01166		1.4261	0.01418		1.39647	0.01197		1.38176	0.01125		1.33667	0.01076											16.7	0.12205		17.1	0.18528
1.46208	0.02813		1.43242	0.02346		1.41266	0.02138		1.3726	0.01974		1.42809	0.01544		1.39841	0.01344		1.38462	0.0125		1.33845	0.01168		1.4271	0.01421		1.39747	0.01202		1.38276	0.01126		1.33766	0.01079											16.8	0.12136		17.2	0.18448
1.46308	0.02823		1.43342	0.02365		1.41366	0.02155		1.37359	0.01986		1.42909	0.01552		1.3994	0.01353		1.38562	0.01256		1.33945	0.01173		1.4281	0.01426		1.39847	0.01205		1.38376	0.0113		1.33866	0.0108											16.9	0.12059		17.3	0.18352
1.46408	0.02839		1.43442	0.02364		1.41466	0.02158		1.37459	0.01982		1.43009	0.0155		1.4004	0.01354		1.38662	0.01254		1.34045	0.01171		1.4291	0.0143		1.39947	0.01206		1.38476	0.01129		1.33966	0.01082											17	0.11994		17.4	0.18288
1.46508	0.02841		1.43542	0.02364		1.41566	0.02156		1.3756	0.01981		1.43109	0.01556		1.4014	0.01365		1.38762	0.01258		1.34145	0.01172		1.4301	0.0144		1.40047	0.01211		1.38576	0.01133		1.34066	0.01084											17.1	0.11912		17.5	0.18224
1.46608	0.02862		1.43642	0.02389		1.41665	0.02166		1.37659	0.01991		1.43209	0.01563		1.4024	0.01374		1.38862	0.01262		1.34244	0.01176		1.4311	0.01438		1.40146	0.01216		1.38676	0.01132		1.34166	0.01086											17.2	0.11853		17.6	0.18144
1.46708	0.02851		1.43742	0.02389		1.41765	0.02162		1.37759	0.01991		1.43309	0.01558		1.4034	0.01377		1.38962	0.01261		1.34345	0.01175		1.4321	0.01437		1.40246	0.0122		1.38776	0.01136		1.34266	0.01086											17.3	0.11778		17.7	0.1808
1.46808	0.02901		1.43841	0.02421		1.41865	0.02192		1.37859	0.02005		1.43409	0.01573		1.4044	0.01392		1.39062	0.01273		1.34444	0.01181		1.4331	0.01449		1.40346	0.01225		1.38875	0.01143		1.34365	0.01094											17.4	0.11712		17.8	0.18
1.46908	0.02915		1.43941	0.0243		1.41965	0.02211		1.37958	0.02015		1.43509	0.01586		1.4054	0.01406		1.39162	0.01281		1.34543	0.01195		1.4341	0.01457		1.40446	0.01233		1.38975	0.0115		1.34465	0.01101											17.5	0.11643		17.9	0.17936
1.47008	0.02898		1.44041	0.02422		1.42065	0.02199		1.38058	0.02015		1.43609	0.01581		1.4064	0.0141		1.39262	0.01281		1.34643	0.01189		1.4351	0.0146		1.40546	0.01234		1.39075	0.01154		1.34565	0.011											17.6	0.11592		18	0.17856
1.47108	0.0292		1.44141	0.02436		1.42165	0.02206		1.38158	0.0202		1.43709	0.01584		1.4074	0.01414		1.39361	0.01286		1.34743	0.01194		1.4361	0.01465		1.40646	0.01238		1.39175	0.01153		1.34665	0.01102											17.7	0.11533		18.1	0.17792
1.47208	0.0293		1.44241	0.0244		1.42265	0.02212		1.38258	0.0202		1.43809	0.01587		1.4084	0.01421		1.39461	0.01289		1.34843	0.01196		1.4371	0.01469		1.40746	0.0124		1.39275	0.01157		1.34765	0.01104											17.8	0.11464		18.2	0.17728
1.47308	0.02936		1.44341	0.02447		1.42365	0.02217		1.38358	0.02021		1.43909	0.0159		1.4094	0.01426		1.39561	0.0129		1.34943	0.01197		1.4381	0.01472		1.40846	0.01242		1.39375	0.01157		1.34865	0.01106											17.9	0.114		18.3	0.17664
1.47408	0.02956		1.44441	0.0246		1.42465	0.02222		1.38458	0.02028		1.44009	0.01598		1.41039	0.01437		1.39661	0.01295		1.35043	0.01198		1.4391	0.01481		1.40946	0.01245		1.39475	0.0116		1.34965	0.01107											18	0.11338		18.4	0.17584
1.47508	0.02953		1.44541	0.02455		1.42565	0.02227		1.38558	0.02031		1.44109	0.01599		1.41139	0.01439		1.39761	0.01297		1.35143	0.012		1.4401	0.01481		1.41046	0.0125		1.39575	0.01161		1.35064	0.01109											18.1	0.11283		18.5	0.1752
1.47608	0.0297		1.44641	0.02472		1.42665	0.02229		1.38657	0.02038		1.44209	0.01604		1.41239	0.01448		1.39861	0.01301		1.35242	0.01202		1.4411	0.01484		1.41146	0.01251		1.39675	0.01164		1.35164	0.01114											18.2	0.11227		18.6	0.17456
1.47708	0.02975		1.44741	0.02475		1.42764	0.02246		1.38757	0.02041		1.44309	0.0161		1.41339	0.01458		1.39961	0.01305		1.35342	0.01203		1.4421	0.0148		1.41246	0.01256		1.39775	0.01167		1.35264	0.01114											18.3	0.11165		18.7	0.17392
1.47808	0.02986		1.44841	0.02474		1.42864	0.02238		1.38857	0.02038		1.44409	0.01609		1.41439	0.0146		1.40061	0.01305		1.35442	0.01206		1.4431	0.01486		1.41346	0.0126		1.39875	0.01168		1.35364	0.01116											18.4	0.11107		18.8	0.17328
1.47907	0.03009		1.44941	0.02484		1.42964	0.02252		1.38957	0.02046		1.44509	0.01618		1.41539	0.01467		1.40161	0.01314		1.35542	0.01208		1.4441	0.01488		1.41446	0.01262		1.39975	0.01171		1.35464	0.01117											18.5	0.1105		18.9	0.17264
1.48007	0.0301		1.45041	0.02493		1.43064	0.02257		1.39057	0.02046		1.44609	0.01621		1.41639	0.0147		1.40261	0.01314		1.35642	0.01209		1.4451	0.01494		1.41546	0.01267		1.40075	0.01175		1.35564	0.01119											18.6	0.11002		19	0.17184
1.48107	0.03021		1.45141	0.02496		1.43164	0.02266		1.39157	0.0205		1.44709	0.01626		1.41739	0.01475		1.40361	0.01318		1.35741	0.01214		1.4461	0.01494		1.41646	0.0127		1.40175	0.01179		1.35664	0.0112											18.7	0.10944		19.1	0.1712
1.48207	0.03045		1.45241	0.02516		1.43264	0.02276		1.39257	0.02057		1.44809	0.01636		1.41839	0.01483		1.4046	0.01324		1.35841	0.01216		1.4471	0.01495		1.41746	0.01276		1.40275	0.01182		1.35764	0.01123											18.8	0.10886		19.2	0.17056
1.48307	0.03045		1.45341	0.0251		1.43364	0.02276		1.39357	0.02055		1.44909	0.01637		1.41939	0.01486		1.4056	0.01329		1.35941	0.01217		1.4481	0.01504		1.41846	0.01278		1.40375	0.0118		1.35863	0.01124											18.9	0.10837		19.3	0.16992
1.48407	0.03074		1.45441	0.02522		1.43464	0.02286		1.39457	0.02058		1.45009	0.01641		1.42039	0.01488		1.4066	0.01331		1.36041	0.01218		1.4491	0.01508		1.41946	0.01282		1.40475	0.01185		1.35963	0.01125											19	0.10754		19.4	0.16928
1.48507	0.03086		1.45541	0.0253		1.43564	0.0229		1.39556	0.02068		1.45109	0.01647		1.42139	0.01492		1.4076	0.01337		1.36141	0.01222		1.4501	0.01516		1.42046	0.01283		1.40575	0.0119		1.36063	0.01129											19.1	0.10726		19.5	0.16848
1.48607	0.03086		1.45641	0.0254		1.43664	0.0229		1.39656	0.02064		1.45209	0.01651		1.42239	0.01492		1.4086	0.01339		1.36241	0.01226		1.4511	0.0152		1.42146	0.01285		1.40675	0.01191		1.36163	0.0113											19.2	0.10683		19.6	0.168
1.48707	0.03111		1.45741	0.0255		1.43764	0.023		1.39756	0.02069		1.45309	0.0166		1.42339	0.01499		1.4096	0.01344		1.3634	0.01227		1.4521	0.01526		1.42246	0.01293		1.40775	0.01193		1.36263	0.01135											19.3	0.10632		19.7	0.16768
1.48807	0.03122		1.45841	0.02549		1.43863	0.02311		1.39856	0.02073		1.45409	0.01664		1.42439	0.01497		1.4106	0.01348		1.3644	0.01227		1.4531	0.01539		1.42346	0.01294		1.40874	0.01198		1.36363	0.01138											19.4	0.10554		19.8	0.16688
1.48907	0.03132		1.45941	0.0256		1.43963	0.02317		1.39956	0.02074		1.45509	0.0167		1.42539	0.01501		1.4116	0.01354		1.3654	0.01231		1.4541	0.01535		1.42446	0.01296		1.40974	0.01198		1.36463	0.01134											19.5	0.10512		19.9	0.1664
1.49007	0.03162		1.46041	0.02574		1.44063	0.02326		1.40056	0.02085		1.45609	0.01678		1.42639	0.01506		1.41259	0.0136		1.3664	0.01235		1.4551	0.01538		1.42546	0.01303		1.41074	0.01204		1.36562	0.0114											19.6	0.10464		20	0.16576
1.49107	0.03159		1.46141	0.02572		1.44163	0.02326		1.40156	0.02082		1.45709	0.01681		1.42739	0.01504		1.41359	0.0136		1.3674	0.01234		1.4561	0.01542		1.42646	0.01303		1.41174	0.01204		1.36662	0.01141											19.7	0.10421		20.1	0.16512
1.49207	0.03179		1.46241	0.02581		1.44263	0.02337		1.40255	0.02094		1.45809	0.0169		1.42839	0.01509		1.41459	0.01363		1.3684	0.01238		1.4571	0.01546		1.42746	0.0131		1.41274	0.01207		1.36762	0.01142											19.8	0.10381		20.2	0.16464
1.49307	0.0321		1.4634	0.02598		1.44363	0.0235		1.40355	0.02094		1.45909	0.01698		1.42939	0.01509		1.41559	0.0137		1.36939	0.0124		1.4581	0.01549		1.42846	0.01312		1.41374	0.01213		1.36862	0.01144											19.9	0.10355		20.3	0.164
1.49407	0.0322		1.4644	0.02601		1.44463	0.02355		1.40455	0.02102		1.46009	0.01707		1.43039	0.01515		1.41659	0.01378		1.37039	0.01245		1.4591	0.01556		1.42946	0.01317		1.41474	0.01214		1.36962	0.0115											20	0.10274		20.4	0.16352
1.49507	0.03248		1.4654	0.02617		1.44563	0.02368		1.40555	0.0211		1.46109	0.01715		1.43139	0.01521		1.41759	0.01386		1.37139	0.01248		1.4601	0.01563		1.43046	0.01324		1.41574	0.01217		1.37062	0.01154											20.1	0.10198		20.5	0.16288
1.49607	0.03258		1.4664	0.02616		1.44662	0.02375		1.40655	0.02109		1.46209	0.01722		1.43239	0.01522		1.41859	0.01388		1.37239	0.0125		1.4611	0.01569		1.43146	0.01329		1.41674	0.01221		1.37162	0.01154											20.2	0.10131		20.6	0.1624
1.49707	0.03276		1.4674	0.02624		1.44762	0.02382		1.40754	0.02114		1.46309	0.01729		1.43338	0.01524		1.41959	0.01393		1.37338	0.01255		1.4621	0.01571		1.43246	0.01328		1.41774	0.01222		1.37261	0.01156											20.3	0.10106		20.7	0.16176
1.49807	0.03314		1.4684	0.02641		1.44862	0.02393		1.40854	0.02123		1.46409	0.0174		1.43438	0.0153		1.42058	0.01402		1.37438	0.01258		1.4631	0.01578		1.43346	0.0133		1.41874	0.01227		1.37361	0.01158											20.4	0.10082		20.8	0.16112
1.49907	0.0332		1.4694	0.02638		1.44962	0.02393		1.40954	0.02119		1.46509	0.01744		1.43538	0.0153		1.42158	0.01405		1.37538	0.01257		1.4641	0.01588		1.43446	0.0134		1.41974	0.01229		1.37461	0.0116											20.5	0.10043		20.9	0.16048
1.50006	0.03345		1.4704	0.02643		1.45062	0.02404		1.41054	0.02127		1.46609	0.01751		1.43638	0.01532		1.42258	0.01413		1.37638	0.01259		1.4651	0.01592		1.43545	0.01344		1.42074	0.01231		1.37561	0.01158											20.6	0.1		21	0.16
1.50106	0.03375		1.4714	0.02663		1.45162	0.02414		1.41154	0.02131		1.46709	0.01764		1.43738	0.01539		1.42358	0.01419		1.37738	0.01265		1.4661	0.016		1.43645	0.01348		1.42174	0.01235		1.37661	0.01166											20.7	0.09958		21.1	0.15963
1.50206	0.03388		1.4724	0.02666		1.45262	0.02417		1.41253	0.02138		1.46809	0.01776		1.43838	0.0154		1.42458	0.01422		1.37838	0.01265		1.4671	0.01606		1.43745	0.01346		1.42274	0.0124		1.37761	0.01165											20.8	0.09914		21.2	0.1592
1.50306	0.03422		1.4734	0.02684		1.45362	0.02437		1.41353	0.02144		1.46908	0.01784		1.43938	0.01541		1.42557	0.01433		1.37937	0.01272		1.4681	0.01613		1.43845	0.01352		1.42374	0.01239		1.37861	0.01167											20.9	0.09877		21.3	0.15861
1.50406	0.03442		1.4744	0.02681		1.45462	0.02428		1.41453	0.02142		1.47008	0.01794		1.44038	0.01544		1.42657	0.0144		1.38037	0.01272		1.4691	0.01618		1.43945	0.01358		1.42474	0.01243		1.37961	0.01168											21	0.09834		21.4	0.15798
1.50506	0.03469		1.4754	0.02693		1.45562	0.02438		1.41553	0.02145		1.47108	0.01806		1.44138	0.01546		1.42757	0.01444		1.38137	0.01274		1.47009	0.01623		1.44045	0.01361		1.42574	0.01248		1.3806	0.01172											21.1	0.09805		21.5	0.15754
1.50606	0.0351		1.4764	0.02708		1.45661	0.02453		1.41653	0.02155		1.47208	0.01819		1.44238	0.01555		1.42857	0.01451		1.38237	0.01276		1.47109	0.01632		1.44145	0.01362		1.42674	0.01248		1.3816	0.01176											21.2	0.09776		21.6	0.15702
1.50706	0.03529		1.4774	0.0271		1.45761	0.02454		1.41753	0.02158		1.47308	0.01828		1.44338	0.01554		1.42957	0.01456		1.38336	0.01281		1.47209	0.01641		1.44245	0.01367		1.42773	0.01256		1.3826	0.01176											21.3	0.09718		21.7	0.15654
1.50806	0.03564		1.4784	0.02729		1.45861	0.0247		1.41852	0.02167		1.47408	0.0184		1.44438	0.01556		1.43057	0.01466		1.38436	0.01283		1.47309	0.01647		1.44345	0.01373		1.42873	0.01258		1.3836	0.01176											21.4	0.09648		21.8	0.15602
1.50906	0.03611		1.4794	0.02739		1.45961	0.02482		1.41952	0.02174		1.47508	0.01853		1.44538	0.01562		1.43156	0.01472		1.38536	0.01288		1.47409	0.01654		1.44445	0.01379		1.42973	0.01264		1.3846	0.01181											21.5	0.09626		21.9	0.15539
1.51006	0.03634		1.4804	0.02739		1.46061	0.02481		1.42052	0.02173		1.47608	0.01864		1.44638	0.01564		1.43256	0.01477		1.38636	0.01286		1.47509	0.0166		1.44545	0.0138		1.43073	0.01265		1.38559	0.01186											21.6	0.0961		22	0.15488
1.51106	0.03674		1.48139	0.0276		1.46161	0.02495		1.42152	0.02181		1.47708	0.01882		1.44738	0.01567		1.43356	0.01486		1.38735	0.01292		1.47609	0.01669		1.44645	0.01384		1.43173	0.01269		1.38659	0.01186											21.7	0.09565		22.1	0.15456
1.51205	0.03702		1.48239	0.02763		1.46261	0.02497		1.42252	0.02177		1.47808	0.01891		1.44838	0.0157		1.43456	0.01492		1.38835	0.01291		1.47709	0.01677		1.44745	0.01389		1.43273	0.0127		1.38759	0.01189											21.8	0.09526		22.2	0.1541
1.51305	0.0374		1.48339	0.02778		1.46361	0.02504		1.42352	0.02182		1.47908	0.01904		1.44938	0.01574		1.43556	0.01501		1.38935	0.01296		1.47809	0.01683		1.44845	0.01394		1.43373	0.01273		1.38859	0.0119											21.9	0.0948		22.3	0.15358
1.51405	0.03798		1.48439	0.02798		1.4646	0.02523		1.42451	0.02193		1.48008	0.01924		1.45038	0.01582		1.43655	0.0151		1.39035	0.013		1.47909	0.01693		1.44945	0.014		1.43473	0.0128		1.38959	0.01195											22	0.09451		22.4	0.15302
1.51505	0.03826		1.48539	0.02798		1.4656	0.02516		1.42551	0.02197		1.48108	0.01935		1.45138	0.01579		1.43755	0.01513		1.39135	0.01301		1.48009	0.01704		1.45045	0.014		1.43573	0.01279		1.39059	0.01195											22.1	0.09406		22.5	0.15259
1.51605	0.0388		1.48639	0.02813		1.4666	0.02522		1.42651	0.02208		1.48208	0.01955		1.45238	0.01587		1.43855	0.0152		1.39235	0.01304		1.48109	0.01715		1.45145	0.01404		1.43673	0.01282		1.39159	0.01199											22.2	0.09378		22.6	0.15213
1.51705	0.03928		1.48739	0.0283		1.4676	0.02537		1.42751	0.0221		1.48308	0.01972		1.45338	0.01592		1.43955	0.01529		1.39334	0.01308		1.48209	0.0172		1.45245	0.0141		1.43773	0.0129		1.39259	0.01199											22.3	0.09326		22.7	0.15166
1.51805	0.03957		1.48839	0.02831		1.4686	0.0254		1.42851	0.02206		1.48408	0.0199		1.45438	0.01593		1.44055	0.01533		1.39434	0.0131		1.48309	0.01726		1.45345	0.01413		1.43873	0.01289		1.39359	0.01201											22.4	0.09288		22.8	0.15122
1.51905	0.04031		1.48939	0.02854		1.4696	0.0255		1.4295	0.02222		1.48508	0.02011		1.45538	0.01598		1.44155	0.01541		1.39533	0.01317		1.48409	0.01736		1.45445	0.01418		1.43973	0.01295		1.39458	0.01202											22.5	0.09224		22.9	0.15072
1.52004	0.04087		1.49039	0.02866		1.4706	0.02559		1.4305	0.02232		1.48607	0.02031		1.45638	0.01605		1.44254	0.0155		1.39633	0.0132		1.48509	0.01753		1.45545	0.01428		1.44073	0.01301		1.39558	0.0121											22.6	0.09232		23	0.15022
1.52104	0.04138		1.49139	0.02878		1.4716	0.02563		1.4315	0.02238		1.48707	0.02048		1.45737	0.0161		1.44354	0.01558		1.39733	0.01324		1.48609	0.01759		1.45645	0.01434		1.44173	0.01302		1.39658	0.01212											22.7	0.09182		23.1	0.1496
1.52204	0.04213		1.49239	0.02898		1.4726	0.02581		1.43249	0.02246		1.48807	0.02072		1.45837	0.01616		1.44454	0.01562		1.39833	0.01329		1.48709	0.01772		1.45745	0.01439		1.44272	0.01308		1.39758	0.01214											22.8	0.09152		23.2	0.1492
1.52304	0.04254		1.49339	0.02901		1.4736	0.02582		1.4335	0.0224		1.48907	0.02088		1.45937	0.01616		1.44554	0.01563		1.39932	0.01332		1.48809	0.01784		1.45845	0.01442		1.44372	0.0131		1.39858	0.01215											22.9	0.0911		23.3	0.14899
1.52404	0.04321		1.49438	0.02922		1.47459	0.02588		1.43449	0.0225		1.49007	0.02114		1.46037	0.01618		1.44654	0.01571		1.40032	0.01331		1.48909	0.01796		1.45945	0.01446		1.44472	0.01311		1.39957	0.01218											23	0.09078		23.4	0.14846
1.52503	0.04402		1.49538	0.0294		1.47559	0.02593		1.43549	0.02254		1.49107	0.02136		1.46137	0.01625		1.44754	0.01573		1.40132	0.01337		1.49009	0.01808		1.46045	0.01452		1.44572	0.01318		1.40057	0.01222											23.1	0.09053		23.5	0.14798
1.52603	0.04461		1.49638	0.02945		1.47659	0.02599		1.43649	0.02261		1.49207	0.02159		1.46237	0.01628		1.44854	0.01578		1.40232	0.0134		1.49109	0.01818		1.46145	0.01456		1.44672	0.01322		1.40157	0.01224											23.2	0.09018		23.6	0.1475
1.52703	0.04545		1.49738	0.02967		1.47759	0.02618		1.43748	0.02275		1.49307	0.02186		1.46337	0.01638		1.44953	0.01584		1.40331	0.01346		1.49209	0.01834		1.46245	0.01462		1.44772	0.01327		1.40257	0.01225											23.3	0.08976		23.7	0.14709
1.52803	0.04607		1.49838	0.02982		1.47859	0.0261		1.43848	0.02271		1.49407	0.02208		1.46437	0.01642		1.45053	0.01586		1.40431	0.01349		1.49309	0.01848		1.46345	0.01466		1.44872	0.01328		1.40357	0.01229											23.4	0.08939		23.8	0.14666
1.52903	0.04682		1.49938	0.02988		1.47959	0.02619		1.43948	0.02276		1.49507	0.02234		1.46537	0.01643		1.45153	0.01588		1.40531	0.01352		1.49409	0.01864		1.46444	0.01468		1.44972	0.01331		1.40457	0.01231											23.5	0.08912		23.9	0.14621
1.53002	0.04781		1.50038	0.03025		1.48059	0.02639		1.44048	0.02286		1.49606	0.0227		1.46637	0.01652		1.45253	0.01594		1.40631	0.01355		1.49508	0.0188		1.46544	0.01475		1.45072	0.01336		1.40556	0.01235											23.6	0.0893		24	0.14579
1.53102	0.04853		1.50138	0.03027		1.48159	0.02639		1.44148	0.02287		1.49706	0.02295		1.46737	0.01654		1.45353	0.01594		1.4073	0.01358		1.49608	0.01895		1.46644	0.01478		1.45172	0.01338		1.40656	0.01235											23.7	0.08866		24.1	0.14538
1.53202	0.04951		1.50238	0.0305		1.48259	0.02654		1.44247	0.02299		1.49806	0.02328		1.46837	0.01662		1.45453	0.016		1.4083	0.01364		1.49708	0.01916		1.46744	0.01483		1.45272	0.01343		1.40756	0.01239											23.8	0.08808		24.2	0.14491
1.53302	0.0505		1.50338	0.03078		1.48358	0.02667		1.44347	0.02309		1.49906	0.02362		1.46937	0.0167		1.45553	0.01604		1.4093	0.01367		1.49808	0.01932		1.46844	0.01491		1.45372	0.01349		1.40856	0.01242											23.9	0.08802		24.3	0.14446
1.53401	0.0515		1.50437	0.03092		1.48458	0.02669		1.44447	0.02308		1.50006	0.02394		1.47037	0.01676		1.45653	0.01605		1.41029	0.0137		1.49908	0.01947		1.46944	0.01496		1.45472	0.0135		1.40955	0.01248											24	0.08763		24.4	0.14408
1.53501	0.05263		1.50537	0.03115		1.48558	0.02686		1.44547	0.02318		1.50106	0.0243		1.47137	0.01684		1.45753	0.0161		1.41129	0.01374		1.50008	0.01964		1.47044	0.015		1.45572	0.01358		1.41055	0.01251											24.1	0.08726		24.5	0.1437
1.53601	0.05355		1.50637	0.03126		1.48658	0.02689		1.44646	0.02323		1.50206	0.02463		1.47237	0.01688		1.45853	0.01611		1.41229	0.0138		1.50108	0.01982		1.47144	0.01508		1.45671	0.01361		1.41155	0.0125											24.2	0.08686		24.6	0.14331
1.537	0.05463		1.50737	0.03147		1.48758	0.027		1.44746	0.02328		1.50305	0.025		1.47337	0.01695		1.45953	0.01616		1.41328	0.01383		1.50208	0.01998		1.47244	0.01512		1.45771	0.01364		1.41255	0.01253											24.3	0.08656		24.7	0.14283
1.538	0.05598		1.50837	0.03186		1.48858	0.02718		1.44846	0.02342		1.50405	0.02544		1.47436	0.01701		1.46052	0.0162		1.41428	0.01389		1.50308	0.0202		1.47344	0.01517		1.45871	0.01366		1.41355	0.01256											24.4	0.08613		24.8	0.14246
1.539	0.05706		1.50937	0.03191		1.48958	0.02721		1.44945	0.02347		1.50505	0.02579		1.47536	0.0171		1.46153	0.01618		1.41528	0.01392		1.50408	0.02036		1.47444	0.01523		1.45971	0.01372		1.41455	0.0126											24.5	0.08584		24.9	0.14206
1.53999	0.05839		1.51037	0.03218		1.49057	0.02736		1.45045	0.02351		1.50605	0.02618		1.47636	0.01718		1.46252	0.01626		1.41627	0.01397		1.50508	0.02063		1.47544	0.01528		1.46071	0.01378		1.41555	0.01262											24.6	0.08547		25	0.14168
1.54099	0.05992		1.51137	0.0325		1.49157	0.02746		1.45145	0.02358		1.50705	0.02667		1.47736	0.01726		1.46352	0.01632		1.41727	0.01398		1.50608	0.02086		1.47644	0.01532		1.46171	0.0138		1.41654	0.01264											24.7	0.08523		25.1	0.14123
1.54199	0.06124		1.51236	0.0327		1.49257	0.02756		1.45245	0.02364		1.50805	0.02709		1.47836	0.01734		1.46452	0.01632		1.41827	0.01402		1.50708	0.02108		1.47744	0.01539		1.46271	0.01385		1.41754	0.01264											24.8	0.08491		25.2	0.14086
1.54298	0.06286		1.51336	0.03306		1.49357	0.0278		1.45344	0.02377		1.50904	0.02756		1.47936	0.01744		1.46552	0.0164		1.41926	0.0141		1.50807	0.02133		1.47844	0.01545		1.46371	0.0139		1.41854	0.01271											24.9	0.08462		25.3	0.1405
1.54398	0.06435		1.51436	0.03326		1.49457	0.02786		1.45444	0.02379		1.51004	0.02806		1.48036	0.0175		1.46652	0.01642		1.42026	0.01414		1.50907	0.02155		1.47944	0.01552		1.46471	0.01394		1.41954	0.01272											25	0.08429		25.4	0.1401
1.54497	0.06603		1.51536	0.03357		1.49557	0.02796		1.45544	0.0239		1.51104	0.02863		1.48136	0.01762		1.46752	0.01648		1.42125	0.0142		1.51007	0.02186		1.48044	0.01558		1.46571	0.01397		1.42054	0.01279											25.1	0.08398		25.5	0.13973
1.54597	0.06798		1.51636	0.03403		1.49656	0.02823		1.45643	0.0241		1.51204	0.02918		1.48236	0.01774		1.46851	0.01657		1.42225	0.01431		1.51107	0.0221		1.48144	0.01565		1.46671	0.01406		1.42153	0.01281											25.2	0.08363		25.6	0.13934
1.54696	0.06959		1.51735	0.03423		1.49756	0.02824		1.45743	0.02411		1.51303	0.02973		1.48336	0.01779		1.46951	0.01659		1.42324	0.01434		1.51207	0.02234		1.48244	0.0157		1.46771	0.01408		1.42253	0.01282											25.3	0.08338		25.7	0.13888
1.54796	0.07151		1.51835	0.03461		1.49856	0.02842		1.45843	0.02418		1.51403	0.03033		1.48435	0.01794		1.47051	0.01664		1.42424	0.01439		1.51307	0.02262		1.48344	0.01577		1.46871	0.01414		1.42353	0.01286											25.4	0.08306		25.8	0.13858
1.54895	0.07352		1.51935	0.03498		1.49956	0.02861		1.45942	0.02428		1.51503	0.03094		1.48535	0.01804		1.47151	0.0167		1.42524	0.01444		1.51407	0.02294		1.48444	0.01584		1.4697	0.01418		1.42453	0.0129											25.5	0.08275		25.9	0.13813
1.54995	0.07542		1.52035	0.03522		1.50055	0.0287		1.46042	0.02428		1.51603	0.03154		1.48635	0.01813		1.47251	0.0167		1.42623	0.01449		1.51507	0.02322		1.48544	0.0159		1.4707	0.01422		1.42553	0.01294											25.6	0.08246		26	0.13762
1.55094	0.07772		1.52135	0.0357		1.50155	0.02892		1.46142	0.02446		1.51702	0.03228		1.48735	0.01827		1.47351	0.01678		1.42723	0.01456		1.51607	0.02354		1.48643	0.01596		1.4717	0.01425		1.42652	0.01295											25.7	0.0821		26.1	0.13742
1.55193	0.07982		1.52234	0.03604		1.50255	0.029		1.46242	0.02446		1.51802	0.03295		1.48835	0.01837		1.47451	0.01678		1.42822	0.01461		1.51706	0.02388		1.48743	0.01606		1.4727	0.0143		1.42752	0.013											25.8	0.08157		26.2	0.13686
1.55293	0.08208		1.52334	0.03646		1.50355	0.02913		1.46341	0.02461		1.51902	0.03368		1.48935	0.01848		1.47551	0.01684		1.42922	0.01469		1.51806	0.02422		1.48843	0.01613		1.4737	0.01437		1.42852	0.01298											25.9	0.08141		26.3	0.13651
1.55392	0.08456		1.52434	0.03702		1.50455	0.02936		1.46441	0.02469		1.52001	0.03447		1.49035	0.01865		1.47651	0.01691		1.43021	0.01473		1.51906	0.02454		1.48943	0.0162		1.4747	0.01442		1.42952	0.01304											26	0.08126		26.4	0.13616
1.55491	0.08688		1.52534	0.03732		1.50554	0.02943		1.46541	0.0247		1.52101	0.03522		1.49134	0.01876		1.4775	0.01694		1.43121	0.01478		1.52006	0.02489		1.49043	0.01624		1.4757	0.01444		1.43052	0.01306											26.1	0.08096		26.5	0.13598
1.55591	0.08944		1.52633	0.03783		1.50654	0.02969		1.4664	0.02482		1.52201	0.03603		1.49234	0.0189		1.4785	0.01702		1.4322	0.01489		1.52106	0.02526		1.49143	0.01634		1.4767	0.0145		1.43152	0.01309											26.2	0.08067		26.6	0.13555
1.5569	0.092		1.52733	0.03841		1.50754	0.02997		1.4674	0.02487		1.523	0.03686		1.49334	0.01905		1.4795	0.01706		1.4332	0.01494		1.52206	0.02564		1.49243	0.01644		1.4777	0.01455		1.43251	0.01315											26.3	0.08054		26.7	0.1352
1.55789	0.09472		1.52833	0.03887		1.50854	0.0301		1.4684	0.02499		1.524	0.03772		1.49434	0.01918		1.4805	0.01714		1.43419	0.01501		1.52306	0.026		1.49343	0.01655		1.4787	0.0146		1.43351	0.01319											26.4	0.08035		26.8	0.13482
1.55888	0.09792		1.52932	0.03943		1.50953	0.03033		1.46939	0.02514		1.525	0.03868		1.49534	0.01936		1.4815	0.01719		1.43518	0.01513		1.52405	0.02639		1.49443	0.0166		1.4797	0.01466		1.43451	0.01322											26.5	0.07997		26.9	0.13445
1.55987	0.10096		1.53032	0.03995		1.51053	0.03047		1.47039	0.02514		1.52599	0.03955		1.49634	0.01951		1.4825	0.01728		1.43618	0.01516		1.52505	0.0268		1.49543	0.0167		1.48069	0.01474		1.4355	0.01326											26.6	0.07973		27	0.13408
1.56086	0.10392		1.53132	0.04056		1.51153	0.03065		1.47139	0.02521		1.52699	0.04056		1.49733	0.01968		1.48349	0.01732		1.43717	0.01525		1.52605	0.02722		1.49643	0.01678		1.48169	0.01475		1.4365	0.01327											26.7	0.07946		27.1	0.13379
1.56185	0.10744		1.53231	0.04126		1.51252	0.03096		1.47238	0.02536		1.52798	0.04156		1.49833	0.01987		1.48449	0.0174		1.43817	0.01532		1.52705	0.02765		1.49743	0.0169		1.48269	0.01482		1.4375	0.01332											26.8	0.0791		27.2	0.13344
1.56285	0.11064		1.53331	0.04182		1.51352	0.03103		1.47338	0.02538		1.52898	0.04256		1.49933	0.01999		1.48549	0.01746		1.43916	0.01538		1.52805	0.0281		1.49843	0.01695		1.48369	0.01488		1.4385	0.01334											26.9	0.07883		27.3	0.13312
1.56383	0.11424		1.53431	0.0425		1.51452	0.03138		1.47438	0.02547		1.52998	0.0436		1.50033	0.02021		1.48649	0.01753		1.44016	0.01544		1.52905	0.02858		1.49943	0.01706		1.48469	0.01494		1.4395	0.01337											27	0.07861		27.4	0.13275
1.56482	0.118		1.5353	0.04324		1.51551	0.03165		1.47537	0.02557		1.53097	0.04472		1.50133	0.02041		1.48749	0.01762		1.44115	0.01553		1.53004	0.02913		1.50043	0.01719		1.48569	0.01499		1.44049	0.01343											27.1	0.07834		27.5	0.13242
1.56581	0.12168		1.5363	0.04394		1.51651	0.03184		1.47637	0.02558		1.53197	0.0458		1.50232	0.0206		1.48848	0.01768		1.44214	0.01561		1.53104	0.02958		1.50142	0.01728		1.48669	0.01504		1.44149	0.01346											27.2	0.07811		27.6	0.13208
1.5668	0.12576		1.53729	0.04478		1.51751	0.03216		1.47736	0.0258		1.53296	0.047		1.50332	0.02084		1.48948	0.0178		1.44314	0.0157		1.53204	0.03013		1.50242	0.01739		1.48769	0.01512		1.44249	0.01349											27.3	0.07778		27.7	0.13171
1.56779	0.12968		1.53829	0.04549		1.5185	0.03238		1.47836	0.02583		1.53396	0.04816		1.50432	0.02102		1.49048	0.01784		1.44414	0.01572		1.53304	0.03065		1.50342	0.01747		1.48869	0.01516		1.44349	0.01353											27.4	0.07752		27.8	0.13141
1.56878	0.13392		1.53928	0.04635		1.5195	0.03263		1.47936	0.0259		1.53495	0.04948		1.50532	0.02128		1.49148	0.01795		1.44513	0.01578		1.53403	0.03121		1.50442	0.01762		1.48969	0.01523		1.44448	0.01358											27.5	0.07734		27.9	0.13106
1.56977	0.13848		1.54028	0.04738		1.52049	0.03298		1.48036	0.02595		1.53595	0.05084		1.50631	0.0215		1.49248	0.01804		1.44612	0.01589		1.53503	0.03178		1.50542	0.01773		1.49068	0.0153		1.44548	0.01359											27.6	0.07709		28	0.13074
1.57075	0.14312		1.54127	0.04817		1.52149	0.03331		1.48135	0.02613		1.53694	0.05224		1.50731	0.02176		1.49347	0.01816		1.44712	0.01598		1.53603	0.03236		1.50642	0.01789		1.49168	0.01539		1.44648	0.01365											27.7	0.07685		28.1	0.1304
1.57174	0.14776		1.54226	0.04926		1.52249	0.03362		1.48235	0.0262		1.53793	0.05368		1.50831	0.02201		1.49447	0.01826		1.44811	0.01603		1.53703	0.03291		1.50742	0.01801		1.49268	0.01544		1.44748	0.01369											27.8	0.07656		28.2	0.13011
1.57273	0.15248		1.54326	0.05031		1.52348	0.034		1.48334	0.02631		1.53893	0.05512		1.5093	0.0223		1.49547	0.01835		1.44911	0.01606		1.53803	0.03352		1.50842	0.01816		1.49368	0.01552		1.44847	0.01375											27.9	0.0763		28.3	0.12976
1.57371	0.15728		1.54425	0.05114		1.52448	0.03424		1.48434	0.02639		1.53992	0.05656		1.5103	0.02256		1.49646	0.01845		1.45011	0.0161		1.53902	0.03414		1.50942	0.0183		1.49468	0.0156		1.44947	0.01378											28	0.07608		28.4	0.12946
1.5747	0.16264		1.54525	0.05242		1.52547	0.03467		1.48534	0.02654		1.54092	0.05812		1.5113	0.02286		1.49746	0.01861		1.4511	0.01616		1.54002	0.0348		1.51042	0.01846		1.49568	0.01566		1.45047	0.01381											28.1	0.07594		28.5	0.1291
1.57568	0.16808		1.54624	0.05337		1.52647	0.03492		1.48634	0.02654		1.54191	0.05972		1.51229	0.02313		1.49846	0.0187		1.4521	0.01617		1.54102	0.0355		1.51141	0.01859		1.49668	0.01574		1.45147	0.01384											28.2	0.07566		28.6	0.12883
1.57667	0.1736		1.54723	0.05456		1.52746	0.03534		1.48733	0.02662		1.5429	0.06136		1.51329	0.02342		1.49945	0.01882		1.4531	0.01622		1.54202	0.03613		1.51241	0.01872		1.49768	0.01581		1.45246	0.01389											28.3	0.07541		28.7	0.12854
1.57765	0.17976		1.54822	0.05589		1.52845	0.0359		1.48833	0.02681		1.54389	0.06308		1.51429	0.02378		1.50045	0.01896		1.4541	0.01625		1.54301	0.03678		1.51341	0.0189		1.49867	0.01588		1.45346	0.01393											28.4	0.07518		28.8	0.12824
1.57863	0.18576		1.54922	0.05708		1.52945	0.03623		1.48932	0.02683		1.54489	0.06476		1.51528	0.02408		1.50145	0.01906		1.45509	0.01627		1.54401	0.03754		1.51441	0.01907		1.49967	0.01594		1.45446	0.01397											28.5	0.07493		28.9	0.12792
1.57961	0.19192		1.55021	0.0585		1.53044	0.0367		1.49032	0.02694		1.54588	0.06652		1.51628	0.02445		1.50244	0.0192		1.45609	0.01633		1.54501	0.03822		1.51541	0.01925		1.50067	0.01603		1.45546	0.01399											28.6	0.07466		29	0.12754
1.5806	0.1984		1.5512	0.05996		1.53144	0.03718		1.49131	0.02709		1.54687	0.0684		1.51727	0.02481		1.50344	0.01936		1.45709	0.01635		1.546	0.03894		1.51641	0.01946		1.50167	0.01613		1.45645	0.01405											28.7	0.0745		29.1	0.12728
1.58158	0.20496		1.55219	0.06134		1.53243	0.03765		1.49231	0.0271		1.54786	0.07036		1.51827	0.02514		1.50444	0.01949		1.45809	0.01636		1.547	0.03974		1.51741	0.0196		1.50267	0.0162		1.45745	0.0141											28.8	0.07419		29.2	0.12699
1.58256	0.21184		1.55318	0.063		1.53342	0.03816		1.49331	0.02728		1.54886	0.07236		1.51927	0.02561		1.50543	0.01966		1.45908	0.01642		1.548	0.04052		1.5184	0.01978		1.50367	0.01628		1.45845	0.01412											28.9	0.07402		29.3	0.12669
1.58354	0.21888		1.55417	0.06458		1.53441	0.0387		1.4943	0.02734		1.54985	0.07428		1.52026	0.02598		1.50643	0.01982		1.46008	0.01646		1.54899	0.04128		1.5194	0.02		1.50466	0.01638		1.45944	0.01419											29	0.07378		29.4	0.12635
1.58452	0.2264		1.55516	0.06633		1.53541	0.0393		1.4953	0.02748		1.55084	0.07628		1.52126	0.02637		1.50742	0.01997		1.46108	0.0165		1.54999	0.04208		1.5204	0.0202		1.50566	0.01648		1.46044	0.01423											29.1	0.07349		29.5	0.1261
1.58549	0.234		1.55615	0.06818		1.5364	0.03998		1.4963	0.02758		1.55183	0.07844		1.52225	0.02684		1.50842	0.02017		1.46207	0.01652		1.55099	0.04292		1.5214	0.02041		1.50666	0.01657		1.46144	0.0143											29.2	0.07334		29.6	0.12586
1.58647	0.24168		1.55714	0.06986		1.53739	0.04042		1.49729	0.02768		1.55282	0.0806		1.52325	0.02721		1.50941	0.02031		1.46307	0.01651		1.55198	0.0438		1.5224	0.0206		1.50766	0.01662		1.46244	0.01428											29.3	0.07309		29.7	0.12547
1.58745	0.24976		1.55813	0.07194		1.53838	0.0411		1.49829	0.02785		1.55381	0.08288		1.52424	0.02771		1.51041	0.02052		1.46407	0.01659		1.55298	0.04464		1.5234	0.02081		1.50866	0.01673		1.46343	0.01434											29.4	0.07282		29.8	0.12517
1.58843	0.25832		1.55912	0.07387		1.53937	0.04176		1.49928	0.0279		1.5548	0.08528		1.52524	0.02818		1.5114	0.0207		1.46507	0.01662		1.55398	0.04552		1.52439	0.02107		1.50966	0.01684		1.46443	0.01441											29.5	0.0727		29.9	0.12485
1.5894	0.26664		1.5601	0.07591		1.54036	0.04254		1.50028	0.02806		1.55579	0.08772		1.52623	0.02867		1.5124	0.02089		1.46606	0.01667		1.55497	0.0464		1.52539	0.02128		1.51065	0.01695		1.46543	0.01443											29.6	0.07245		30	0.12456
1.59038	0.27536		1.56109	0.07819		1.54135	0.04327		1.50127	0.02819		1.55678	0.09028		1.52722	0.02927		1.51339	0.0211		1.46706	0.01671		1.55597	0.0474		1.52639	0.02154		1.51165	0.01706		1.46642	0.0145											29.7	0.07226		30.1	0.12427
1.59135	0.2844		1.56208	0.0804		1.54234	0.04396		1.50227	0.02832		1.55777	0.0928		1.52822	0.02979		1.51439	0.02129		1.46806	0.01671		1.55697	0.04836		1.52739	0.0218		1.51265	0.01716		1.46742	0.01451											29.8	0.07208		30.2	0.12397
1.59232	0.2936		1.56306	0.08272		1.54333	0.04471		1.50326	0.02844		1.55876	0.09544		1.52921	0.03039		1.51538	0.02152		1.46906	0.01676		1.55796	0.04944		1.52839	0.02203		1.51365	0.01725		1.46842	0.01454											29.9	0.07178		30.3	0.12366
1.5933	0.30344		1.56405	0.08528		1.54432	0.04561		1.50425	0.02863		1.55975	0.09804		1.5302	0.03101		1.51637	0.02178		1.47005	0.01682		1.55896	0.05044		1.52938	0.02233		1.51465	0.01738		1.46942	0.01461											30	0.07154		30.4	0.12339
1.59427	0.31288		1.56503	0.0876		1.54531	0.04641		1.50525	0.02872		1.56074	0.1008		1.5312	0.03158		1.51737	0.02197		1.47105	0.01682		1.55995	0.05152		1.53038	0.02256		1.51564	0.01752		1.47041	0.01466											30.1	0.07134		30.5	0.12309
1.59524	0.32264		1.56602	0.09024		1.54629	0.04731		1.50624	0.02893		1.56172	0.10364		1.53219	0.03224		1.51836	0.02225		1.47204	0.01689		1.56095	0.05264		1.53138	0.02287		1.51664	0.01766		1.47141	0.01469											30.2	0.07114		30.6	0.12266
1.59621	0.3332		1.567	0.09296		1.54728	0.0483		1.50724	0.02911		1.56271	0.10652		1.53318	0.03296		1.51936	0.0225		1.47304	0.01694		1.56194	0.05376		1.53238	0.02318		1.51764	0.01779		1.47241	0.01478											30.3	0.07085		30.7	0.12253
1.59718	0.34392		1.56799	0.09568		1.54827	0.04922		1.50823	0.02918		1.5637	0.10948		1.53417	0.03365		1.52035	0.02274		1.47403	0.01702		1.56294	0.05484		1.53338	0.02345		1.51864	0.01792		1.4734	0.01482											30.4	0.07077		30.8	0.12227
1.59815	0.35504		1.56897	0.0988		1.54925	0.0503		1.50922	0.02948		1.56469	0.11264		1.53516	0.0344		1.52134	0.02306		1.47503	0.01708		1.56394	0.05604		1.53437	0.02376		1.51963	0.01806		1.4744	0.01486											30.5	0.07008		30.9	0.12192
1.59912	0.3664		1.56995	0.10192		1.55024	0.05134		1.51022	0.02957		1.56567	0.11568		1.53616	0.03513		1.52233	0.02331		1.47603	0.01709		1.56493	0.0572		1.53537	0.02409		1.52063	0.0182		1.4754	0.01492											30.6	0.07014		31	0.12163
1.60008	0.37808		1.57093	0.1052		1.55122	0.05234		1.51121	0.02978		1.56666	0.11888		1.53715	0.03591		1.52333	0.02362		1.47703	0.01715		1.56593	0.0584		1.53637	0.02439		1.52163	0.01835		1.4764	0.01492											30.7	0.06997		31.1	0.12139
1.60105	0.39024		1.57191	0.10856		1.5522	0.05358		1.5122	0.03001		1.56765	0.12216		1.53814	0.03675		1.52432	0.02394		1.47802	0.01722		1.56692	0.05968		1.53737	0.02474		1.52263	0.01853		1.47739	0.01504											30.8	0.06982		31.2	0.1211
1.60202	0.40232		1.57289	0.11184		1.55319	0.05462		1.5132	0.0301		1.56863	0.12552		1.53913	0.03755		1.52531	0.02423		1.47902	0.01726		1.56792	0.06096		1.53836	0.0251		1.52362	0.01868		1.47839	0.01507											30.9	0.06968		31.3	0.12083
1.60298	0.41512		1.57387	0.11544		1.55417	0.05591		1.51419	0.03036		1.56962	0.129		1.54012	0.0384		1.5263	0.02456		1.48001	0.01733		1.56891	0.06228		1.53936	0.02542		1.52462	0.01882		1.47938	0.01514											31	0.06946		31.4	0.12056
1.60394	0.42816		1.57484	0.11928		1.55515	0.05722		1.51518	0.03064		1.5706	0.13252		1.54111	0.0393		1.52729	0.02494		1.48101	0.01739		1.56991	0.0636		1.54036	0.02582		1.52562	0.01902		1.48038	0.01516											31.1	0.06944		31.5	0.12034
1.6049	0.44136		1.57582	0.12304		1.55613	0.05853		1.51617	0.03072		1.57159	0.13596		1.5421	0.0402		1.52828	0.02524		1.482	0.01745		1.5709	0.06492		1.54136	0.02615		1.52661	0.0192		1.48138	0.01522											31.2	0.06926		31.6	0.12002
1.60586	0.4552		1.5768	0.12704		1.55711	0.06008		1.51716	0.03105		1.57257	0.13968		1.54309	0.0412		1.52927	0.02566		1.48299	0.01754		1.57189	0.06632		1.54235	0.02654		1.52761	0.01938		1.48237	0.01528											31.3	0.06886		31.7	0.11974
1.60683	0.46872		1.57777	0.13112		1.55809	0.06146		1.51816	0.03118		1.57356	0.1434		1.54408	0.04212		1.53026	0.02601		1.48399	0.01758		1.57289	0.06776		1.54335	0.02692		1.52861	0.01953		1.48337	0.01532											31.4	0.0687		31.8	0.11947
1.60779	0.48288		1.57875	0.13536		1.55907	0.06296		1.51915	0.03145		1.57454	0.14724		1.54506	0.04316		1.53125	0.02642		1.48499	0.01766		1.57388	0.06928		1.54435	0.02732		1.5296	0.01978		1.48437	0.01537											31.5	0.06856		31.9	0.11922
1.60874	0.49776		1.57972	0.13992		1.56005	0.06478		1.52013	0.03179		1.57552	0.15124		1.54605	0.04424		1.53224	0.02684		1.48598	0.01777		1.57488	0.07084		1.54534	0.02778		1.5306	0.01998		1.48536	0.01547											31.6	0.06829		32	0.11893
1.6097	0.51272		1.58069	0.14448		1.56102	0.06634		1.52113	0.03199		1.57651	0.15512		1.54704	0.0452		1.53323	0.02723		1.48697	0.0178		1.57587	0.07236		1.54634	0.02816		1.5316	0.02017		1.48636	0.01552											31.7	0.06819		32.1	0.11872
1.61066	0.52824		1.58167	0.14912		1.562	0.06813		1.52212	0.03224		1.57749	0.15896		1.54803	0.04636		1.53422	0.02768		1.48796	0.01792		1.57686	0.07388		1.54734	0.02864		1.53259	0.02039		1.48736	0.01556											31.8	0.06794		32.2	0.11842
1.61161	0.54408		1.58264	0.15384		1.56297	0.07001		1.5231	0.03255		1.57847	0.16304		1.54901	0.04748		1.5352	0.02816		1.48896	0.01799		1.57786	0.07548		1.54833	0.0291		1.53359	0.02064		1.48835	0.01562											31.9	0.06781		32.3	0.11821
1.61257	0.56008		1.58361	0.1588		1.56395	0.07182		1.5241	0.03275		1.57945	0.16732		1.55	0.04868		1.53619	0.02859		1.48996	0.01804		1.57885	0.07708		1.54933	0.02956		1.53458	0.02082		1.48935	0.01571											32	0.06757		32.4	0.11794
1.61352	0.57656		1.58458	0.16416		1.56492	0.07391		1.52508	0.0331		1.58044	0.17176		1.55099	0.04996		1.53718	0.02913		1.49095	0.01817		1.57984	0.0788		1.55032	0.03005		1.53558	0.02109		1.49034	0.01579											32.1	0.06738		32.5	0.11776
1.61447	0.59336		1.58554	0.16952		1.56589	0.07586		1.52607	0.03333		1.58142	0.1762		1.55197	0.05124		1.53816	0.02967		1.49194	0.01826		1.58084	0.08052		1.55132	0.03053		1.53658	0.02131		1.49134	0.01585											32.2	0.06717		32.6	0.11746
1.61542	0.61064		1.58651	0.17512		1.56686	0.07799		1.52706	0.03364		1.5824	0.18072		1.55296	0.05256		1.53915	0.03022		1.49293	0.01833		1.58183	0.08236		1.55232	0.03106		1.53757	0.02154		1.49233	0.0159											32.3	0.06704		32.7	0.11699
1.61637	0.62888		1.58747	0.1812		1.56783	0.08032		1.52805	0.03405		1.58338	0.18536		1.55394	0.05396		1.54013	0.03081		1.49392	0.01844		1.58282	0.0842		1.55331	0.0316		1.53857	0.02183		1.49333	0.01596											32.4	0.06686		32.8	0.11677
1.61732	0.64648		1.58844	0.1872		1.5688	0.0824		1.52904	0.03429		1.58436	0.19012		1.55493	0.05524		1.54112	0.03136		1.49492	0.01854		1.58382	0.08608		1.55431	0.03212		1.53956	0.02206		1.49433	0.016											32.5	0.0663		32.9	0.11672
1.61827	0.66496		1.5894	0.19336		1.56976	0.0848		1.53002	0.0347		1.58534	0.19496		1.55591	0.05676		1.5421	0.032		1.49591	0.01867		1.58481	0.088		1.5553	0.03265		1.54056	0.02235		1.49532	0.01607											32.6	0.06656		33	0.11645
1.61921	0.68368		1.59036	0.19968		1.57073	0.0872		1.53101	0.03504		1.58632	0.19984		1.55689	0.05824		1.54308	0.03262		1.4969	0.01878		1.5858	0.09008		1.5563	0.03324		1.54155	0.02265		1.49632	0.01615											32.7	0.06634		33.1	0.11622
1.62016	0.70296		1.59132	0.20632		1.57169	0.08976		1.53199	0.03548		1.5873	0.20488		1.55787	0.05984		1.54406	0.03333		1.49789	0.0189		1.58679	0.09216		1.55729	0.0339		1.54255	0.02294		1.49731	0.01624											32.8	0.06619		33.2	0.116
1.6211	0.7224		1.59228	0.21312		1.57265	0.09248		1.53297	0.03599		1.58827	0.21008		1.55885	0.06148		1.54505	0.03402		1.49888	0.01906		1.58778	0.09428		1.55829	0.03451		1.54354	0.02325		1.49831	0.01633											32.9	0.06597		33.3	0.11579
1.62205	0.74232		1.59324	0.22		1.57362	0.09504		1.53396	0.0363		1.58925	0.21528		1.55984	0.06308		1.54603	0.03471		1.49987	0.01914		1.58877	0.09636		1.55928	0.03512		1.54454	0.02358		1.4993	0.0164											33	0.06581		33.4	0.11579
1.62299	0.76256		1.5942	0.22736		1.57458	0.09792		1.53494	0.0367		1.59023	0.22064		1.56082	0.06472		1.54701	0.03547		1.50086	0.01926		1.58977	0.09856		1.56028	0.03574		1.54553	0.02386		1.5003	0.01648											33.1	0.06557		33.5	0.11536
1.62393	0.78328		1.59515	0.23472		1.57554	0.10088		1.53592	0.03723		1.59121	0.22608		1.5618	0.06644		1.54799	0.03622		1.50185	0.01942		1.59076	0.1008		1.56127	0.03638		1.54652	0.0242		1.50129	0.01656											33.2	0.06549		33.6	0.11528
1.62487	0.804		1.59611	0.24224		1.57649	0.10384		1.53691	0.03762		1.59218	0.23152		1.56278	0.0682		1.54897	0.03696		1.50284	0.01955		1.59175	0.10312		1.56227	0.03703		1.54752	0.02453		1.50229	0.01664											33.3	0.06493		33.7	0.11488
1.62581	0.8256		1.59706	0.25008		1.57745	0.10712		1.53788	0.03822		1.59316	0.23704		1.56375	0.07008		1.54995	0.03776		1.50383	0.01969		1.59274	0.10548		1.56326	0.03772		1.54851	0.0249		1.50328	0.01672											33.4	0.06501		33.8	0.11478
1.62675	0.848		1.59801	0.25832		1.5784	0.11048		1.53887	0.0387		1.59414	0.2428		1.56473	0.07196		1.55092	0.03864		1.50481	0.01985		1.59373	0.10788		1.56426	0.0384		1.54951	0.02524		1.50427	0.01684											33.5	0.06483		33.9	0.11456
1.62768	0.8704		1.59896	0.26648		1.57935	0.11376		1.53985	0.03918		1.59511	0.24864		1.56571	0.07384		1.5519	0.03947		1.50581	0.01997		1.59472	0.11032		1.56525	0.03913		1.5505	0.02559		1.50527	0.01688											33.6	0.06482		34	0.1145
1.62862	0.8928		1.59991	0.2748		1.5803	0.11736		1.54082	0.03986		1.59609	0.25464		1.56669	0.07576		1.55288	0.04036		1.50679	0.02012		1.59571	0.11296		1.56625	0.03986		1.55149	0.02599		1.50626	0.01699											33.7	0.06474		34.1	0.11422
1.62955	0.916		1.60086	0.28328		1.58125	0.12096		1.5418	0.04037		1.59706	0.26068		1.56767	0.07772		1.55385	0.04124		1.50778	0.02026		1.5967	0.11556		1.56724	0.0406		1.55249	0.02632		1.50726	0.01706											33.8	0.06445		34.2	0.11398
1.63049	0.9392		1.60181	0.29216		1.5822	0.12464		1.54278	0.04096		1.59803	0.26692		1.56864	0.0798		1.55483	0.0422		1.50877	0.02045		1.59769	0.11816		1.56824	0.04136		1.55348	0.02672		1.50825	0.01714											33.9	0.06427		34.3	0.11373
1.63142	0.964		1.60275	0.30152		1.58315	0.12856		1.54375	0.04165		1.59901	0.27332		1.56962	0.082		1.5558	0.0432		1.50975	0.02063		1.59868	0.12092		1.56923	0.04212		1.55447	0.02713		1.50925	0.01727											34	0.06406		34.4	0.1135
1.63235	0.988		1.6037	0.31056		1.58409	0.1324		1.54473	0.04224		1.59998	0.27968		1.57059	0.0842		1.55677	0.04416		1.51074	0.0208		1.59966	0.12376		1.57022	0.04292		1.55546	0.02755		1.51024	0.01736											34.1	0.06397		34.5	0.1132
1.63328	1.0128		1.60464	0.31968		1.58503	0.13656		1.5457	0.04292		1.60095	0.28628		1.57157	0.08652		1.55775	0.0452		1.51173	0.021		1.60065	0.12664		1.57122	0.04372		1.55646	0.02796		1.51123	0.01748											34.2	0.06376		34.6	0.11294
1.63421	1.0384		1.60558	0.32944		1.58597	0.14088		1.54668	0.04363		1.60193	0.29292		1.57254	0.08888		1.55872	0.04628		1.51271	0.02119		1.60164	0.1296		1.57221	0.04452		1.55745	0.02843		1.51223	0.01758											34.3	0.06395		34.7	0.11277
1.63513	1.064		1.60653	0.33936		1.58691	0.1452		1.54765	0.04436		1.6029	0.29968		1.57351	0.09128		1.55969	0.04732		1.51369	0.02139		1.60263	0.13268		1.5732	0.04536		1.55844	0.02886		1.51322	0.01769											34.4	0.06438		34.8	0.11254
1.63606	1.0904		1.60746	0.34976		1.58785	0.1496		1.54862	0.04515		1.60387	0.30668		1.57448	0.0938		1.56066	0.04848		1.51468	0.0216		1.60362	0.1356		1.5742	0.0462		1.55943	0.02932		1.51421	0.01777											34.5	0.0651		34.9	0.11206
1.63698	1.116		1.6084	0.36016		1.58879	0.15408		1.54959	0.04585		1.60484	0.31396		1.57545	0.09624		1.56162	0.04968		1.51566	0.02178		1.6046	0.13868		1.57519	0.04708		1.56042	0.02985		1.5152	0.01791											34.6	0.06528		35	0.11195
1.63791	1.1432		1.60934	0.3708		1.58972	0.1588		1.55056	0.0467		1.60581	0.32112		1.57643	0.09876		1.56259	0.05088		1.51665	0.022		1.60559	0.14192		1.57618	0.04804		1.56141	0.03032		1.5162	0.01802											34.7	0.06731		35.1	0.11181
1.63883	1.1712		1.61027	0.38192		1.59065	0.16384		1.55152	0.04765		1.60678	0.32844		1.57739	0.10148		1.56356	0.0522		1.51763	0.02223		1.60658	0.1452		1.57718	0.049		1.5624	0.03083		1.51719	0.01818											34.8	0.06822		35.2	0.11158
1.63975	1.1984		1.6112	0.39304		1.59158	0.1688		1.55249	0.04848		1.60774	0.3358		1.57836	0.10412		1.56452	0.05344		1.51861	0.02246		1.60756	0.1486		1.57817	0.04992		1.5634	0.03133		1.51818	0.01824											34.9	0.06747		35.3	0.11136
1.64067	1.2272		1.61213	0.40456		1.5925	0.17408		1.55345	0.0494		1.60871	0.34332		1.57933	0.10688		1.56549	0.0548		1.51959	0.02272		1.60855	0.15212		1.57916	0.05092		1.56439	0.0319		1.51917	0.01841											35	0.06688		35.4	0.11114
1.64159	1.256		1.61306	0.41632		1.59343	0.1796		1.55442	0.05037		1.60968	0.35104		1.5803	0.10972		1.56645	0.05612		1.52057	0.02296		1.60954	0.15556		1.58015	0.052		1.56538	0.03244		1.52016	0.01853											35.1	0.06653		35.5	0.1109
1.6425	1.2848		1.61399	0.42824		1.59435	0.18528		1.55538	0.05127		1.61065	0.35872		1.58127	0.11268		1.56741	0.05752		1.52155	0.02319		1.61052	0.159		1.58114	0.053		1.56636	0.03305		1.52115	0.01868											35.2	0.06626		35.6	0.11094
1.64342	1.3136		1.61492	0.44064		1.59526	0.19104		1.55634	0.05241		1.61161	0.36672		1.58223	0.11568		1.56837	0.05904		1.52253	0.02348		1.61151	0.16268		1.58214	0.05408		1.56735	0.03362		1.52215	0.01883											35.3	0.06602		35.7	0.11062
1.64434	1.3432		1.61584	0.45296		1.59618	0.19664		1.5573	0.05346		1.61258	0.37476		1.5832	0.11868		1.56933	0.06056		1.52351	0.02375		1.61249	0.16648		1.58313	0.05516		1.56834	0.03425		1.52314	0.01897											35.4	0.06552		35.8	0.11038
1.64525	1.3736		1.61677	0.46552		1.5971	0.20272		1.55826	0.05453		1.61355	0.38296		1.58416	0.1218		1.57029	0.06212		1.52449	0.02406		1.61348	0.1704		1.58412	0.05624		1.56933	0.03487		1.52413	0.0191											35.5	0.06517		35.9	0.11013
1.64617	1.404		1.61769	0.47832		1.59801	0.20896		1.55921	0.05569		1.61451	0.39124		1.58512	0.12504		1.57125	0.06368		1.52546	0.02436		1.61446	0.17444		1.58511	0.0574		1.57032	0.03553		1.52512	0.01928											35.6	0.0648		36	0.10997
1.64708	1.4344		1.61861	0.49152		1.59892	0.2152		1.56017	0.05682		1.61548	0.39964		1.58609	0.12828		1.57221	0.06524		1.52644	0.02467		1.61544	0.17848		1.5861	0.05856		1.57131	0.03613		1.52611	0.01943											35.7	0.06443		36.1	0.1097
1.64799	1.4656		1.61953	0.50512		1.59983	0.22176		1.56111	0.05821		1.61644	0.4084		1.58705	0.13164		1.57316	0.06688		1.52741	0.02499		1.61643	0.1826		1.58709	0.05976		1.5723	0.0368		1.5271	0.0196											35.8	0.06416		36.2	0.10954
1.6489	1.4968		1.62045	0.51904		1.60074	0.22848		1.56206	0.0595		1.6174	0.4172		1.58801	0.13492		1.57411	0.06868		1.52839	0.02531		1.61741	0.18684		1.58808	0.061		1.57328	0.0375		1.52809	0.01976											35.9	0.06389		36.3	0.1093
1.64981	1.528		1.62136	0.53312		1.60164	0.23528		1.56301	0.06082		1.61836	0.426		1.58897	0.13836		1.57507	0.07044		1.52936	0.02566		1.61839	0.19128		1.58907	0.06224		1.57427	0.03816		1.52907	0.01994											36	0.06368		36.4	0.10902
1.65072	1.56		1.62228	0.54768		1.60254	0.24232		1.56396	0.0623		1.61933	0.4352		1.58993	0.142		1.57602	0.07228		1.53034	0.02599		1.61938	0.19576		1.59006	0.06348		1.57526	0.03889		1.53006	0.02012											36.1	0.06338		36.5	0.10885
1.65163	1.5912		1.62319	0.56208		1.60344	0.24944		1.5649	0.06376		1.62029	0.4444		1.59089	0.14556		1.57697	0.07404		1.53131	0.02632		1.62036	0.20028		1.59105	0.06476		1.57625	0.03962		1.53105	0.0203											36.2	0.06317		36.6	0.10864
1.65254	1.624		1.6241	0.57704		1.60433	0.25688		1.56584	0.06528		1.62125	0.4536		1.59184	0.14932		1.57792	0.07588		1.53228	0.0267		1.62134	0.205		1.59204	0.06608		1.57723	0.04036		1.53204	0.02048											36.3	0.06296		36.7	0.1084
1.65344	1.6576		1.62501	0.59232		1.60523	0.26456		1.56678	0.06696		1.62221	0.4632		1.5928	0.15312		1.57887	0.0778		1.53325	0.02709		1.62232	0.20984		1.59303	0.06748		1.57822	0.04112		1.53303	0.02068											36.4	0.06258		36.8	0.10826
1.65435	1.6912		1.62592	0.60752		1.60612	0.27184		1.56772	0.06848		1.62317	0.4724		1.59376	0.15676		1.57982	0.0798		1.53422	0.02744		1.6233	0.21476		1.59402	0.06888		1.57921	0.04188		1.53401	0.02088											36.5	0.06246		36.9	0.10798
1.65525	1.7248		1.62682	0.624		1.60701	0.27984		1.56865	0.07029		1.62413	0.4824		1.59471	0.16056		1.58076	0.08188		1.53519	0.02786		1.62428	0.21984		1.59501	0.07032		1.58019	0.04268		1.535	0.0211											36.6	0.06237		37	0.10779
1.65616	1.7584		1.62772	0.64016		1.6079	0.28784		1.56958	0.07211		1.62508	0.4924		1.59567	0.16456		1.5817	0.08404		1.53616	0.0283		1.62526	0.22496		1.596	0.07184		1.58118	0.04348		1.53599	0.0213											36.7	0.06203		37.1	0.10758
1.65706	1.7928		1.62862	0.65648		1.60878	0.296		1.57051	0.07386		1.62604	0.5028		1.59662	0.16868		1.58264	0.0862		1.53712	0.02875		1.62624	0.2302		1.59699	0.07328		1.58216	0.04432		1.53697	0.0215											36.8	0.06192		37.2	0.10746
1.65796	1.8288		1.62952	0.67304		1.60966	0.3044		1.57143	0.07583		1.627	0.5132		1.59757	0.17296		1.58358	0.08848		1.53808	0.02925		1.62722	0.23544		1.59797	0.0748		1.58315	0.04516		1.53796	0.02174											36.9	0.06163		37.3	0.10717
1.65886	1.864		1.63042	0.68992		1.61055	0.31272		1.57236	0.07772		1.62795	0.5236		1.59852	0.17716		1.58452	0.09076		1.53905	0.02971		1.62819	0.24092		1.59896	0.07628		1.58413	0.046		1.53894	0.02196											37	0.06147		37.4	0.10675
1.65975	1.9		1.63132	0.70728		1.61143	0.32104		1.57328	0.0797		1.62891	0.5344		1.59947	0.18152		1.58546	0.09316		1.54001	0.0302		1.62917	0.24656		1.59995	0.07784		1.58512	0.04688		1.53993	0.02218											37.1	0.06125		37.5	0.10664
1.66065	1.936		1.63222	0.72456		1.6123	0.32992		1.5742	0.08184		1.62986	0.5452		1.60042	0.186		1.58639	0.09552		1.54097	0.03073		1.63015	0.25236		1.60094	0.07948		1.5861	0.0478		1.54092	0.0224											37.2	0.06112		37.6	0.10659
1.66155	1.9728		1.63311	0.74232		1.61318	0.33888		1.57512	0.08392		1.63082	0.556		1.60137	0.19056		1.58733	0.09788		1.54193	0.03126		1.63112	0.25828		1.60192	0.08116		1.58708	0.04872		1.5419	0.02268											37.3	0.06091		37.7	0.1064
1.66244	2.0104		1.634	0.7604		1.61404	0.34832		1.57603	0.08616		1.63177	0.5672		1.60232	0.1952		1.58826	0.10044		1.54288	0.03183		1.6321	0.2644		1.60291	0.08288		1.58806	0.04972		1.54288	0.0229											37.4	0.0607		37.8	0.10621
1.66334	2.0472		1.63489	0.77864		1.61491	0.35776		1.57695	0.0884		1.63272	0.5788		1.60326	0.19996		1.58919	0.10304		1.54384	0.03235		1.63308	0.27064		1.6039	0.08472		1.58905	0.05076		1.54387	0.02315											37.5	0.06051		37.9	0.106
1.66423	2.0848		1.63578	0.79712		1.61578	0.36736		1.57786	0.09056		1.63367	0.5904		1.60421	0.20468		1.59012	0.1056		1.54479	0.03295		1.63405	0.27696		1.60488	0.08652		1.59003	0.05176		1.54485	0.02342											37.6	0.06035		38	0.10571
1.66512	2.1232		1.63667	0.816		1.61664	0.37728		1.57877	0.09296		1.63462	0.602		1.60515	0.2096		1.59105	0.10832		1.54574	0.0336		1.63502	0.28344		1.60587	0.0884		1.59101	0.0528		1.54583	0.02371											37.7	0.06026		38.1	0.10554
1.66601	2.1624		1.63755	0.8352		1.61749	0.38728		1.57968	0.09544		1.63557	0.614		1.60609	0.21464		1.59197	0.11108		1.5467	0.03421		1.636	0.28996		1.60685	0.09032		1.59199	0.05388		1.54682	0.02395											37.8	0.06002		38.2	0.10536
1.6669	2.2016		1.63843	0.8552		1.61835	0.39768		1.58057	0.09816		1.63652	0.6268		1.60703	0.21988		1.5929	0.114		1.54764	0.03491		1.63697	0.29684		1.60784	0.09236		1.59297	0.055		1.54779	0.02429											37.9	0.05995		38.3	0.10517
1.66778	2.2416		1.63931	0.8752		1.6192	0.40824		1.58147	0.10088		1.63747	0.6392		1.60797	0.22508		1.59382	0.11688		1.54859	0.03563		1.63794	0.30384		1.60882	0.09444		1.59395	0.05612		1.54877	0.0246											38	0.05974		38.4	0.10493
1.66867	2.2816		1.64019	0.8952		1.62005	0.41896		1.58236	0.1036		1.63841	0.6516		1.60891	0.23032		1.59474	0.1198		1.54954	0.03625		1.63891	0.3112		1.6098	0.09636		1.59493	0.05724		1.54975	0.02492											38.1	0.05962		38.5	0.10477
1.66955	2.3232		1.64107	0.916		1.6209	0.42976		1.58325	0.10648		1.63936	0.6648		1.60985	0.23556		1.59566	0.12284		1.55048	0.03696		1.63988	0.31852		1.61079	0.0984		1.59591	0.05844		1.55073	0.02523											38.2	0.05947		38.6	0.10451
1.67043	2.364		1.64194	0.9368		1.62174	0.44096		1.58414	0.10944		1.6403	0.6776		1.61079	0.24104		1.59658	0.12592		1.55143	0.03767		1.64085	0.32588		1.61177	0.10056		1.59688	0.05968		1.55171	0.02553											38.3	0.05931		38.7	0.10437
1.67131	2.4064		1.64282	0.9576		1.62258	0.452		1.58502	0.11232		1.64125	0.6908		1.61173	0.24664		1.59749	0.12908		1.55237	0.03842		1.64182	0.33344		1.61275	0.10272		1.59786	0.06088		1.5527	0.02581											38.4	0.05918		38.8	0.10419
1.67219	2.4488		1.64369	0.9792		1.62342	0.46344		1.5859	0.11544		1.64219	0.704		1.61266	0.25236		1.5984	0.13236		1.55331	0.03922		1.64279	0.34124		1.61374	0.10496		1.59884	0.06216		1.55367	0.02615											38.5	0.05901		38.9	0.10395
1.67307	2.492		1.64456	1.0008		1.62426	0.47472		1.58678	0.11864		1.64314	0.7176		1.61359	0.25812		1.59932	0.13544		1.55425	0.03996		1.64376	0.3492		1.61472	0.1072		1.59982	0.06344		1.55465	0.02647											38.6	0.05891		39	0.10378
1.67394	2.5368		1.64543	1.0224		1.62509	0.48648		1.58765	0.122		1.64408	0.7312		1.61453	0.26408		1.60023	0.1388		1.55519	0.04076		1.64473	0.35728		1.6157	0.10956		1.60079	0.06472		1.55563	0.02684											38.7	0.05874		39.1	0.10355
1.67482	2.5816		1.6463	1.0448		1.62593	0.49848		1.58852	0.12528		1.64502	0.7452		1.61546	0.27012		1.60114	0.14224		1.55612	0.0416		1.6457	0.36548		1.61668	0.112		1.60177	0.06604		1.55661	0.02717											38.8	0.05861		39.2	0.10334
1.67569	2.6272		1.64716	1.068		1.62675	0.51072		1.5894	0.12856		1.64596	0.7592		1.61639	0.27612		1.60205	0.14564		1.55706	0.04244		1.64666	0.37392		1.61766	0.11448		1.60275	0.06744		1.55758	0.02752											38.9	0.05842		39.3	0.10322
1.67656	2.6728		1.64802	1.0904		1.62758	0.52312		1.59026	0.13208		1.6469	0.7736		1.61731	0.2824		1.60295	0.14924		1.55799	0.04332		1.64763	0.38256		1.61864	0.11692		1.60372	0.06888		1.55856	0.02788											39	0.05835		39.4	0.10301
1.67742	2.72		1.64888	1.1136		1.6284	0.53592		1.59112	0.13576		1.64784	0.788		1.61824	0.28876		1.60385	0.15284		1.55892	0.0442		1.64859	0.39116		1.61962	0.11948		1.60469	0.07032		1.55954	0.02826											39.1	0.05824		39.5	0.10285
1.67829	2.768		1.64974	1.1376		1.62922	0.5488		1.59197	0.13952		1.64878	0.8028		1.61917	0.2952		1.60476	0.15644		1.55985	0.04508		1.64956	0.4		1.6206	0.12212		1.60567	0.0718		1.56051	0.02865											39.2	0.05813		39.6	0.10261
1.67915	2.816		1.65059	1.1616		1.63003	0.562		1.59282	0.14344		1.64971	0.818		1.62009	0.30176		1.60566	0.15996		1.56078	0.04604		1.65052	0.4096		1.62158	0.12484		1.60664	0.07332		1.56148	0.02907											39.3	0.05797		39.7	0.10245
1.68001	2.864		1.65145	1.1856		1.63084	0.57512		1.59368	0.14712		1.65065	0.8336		1.62101	0.30852		1.60656	0.16376		1.5617	0.047		1.65148	0.4188		1.62256	0.12756		1.60761	0.0748		1.56246	0.02949											39.4	0.05781		39.8	0.10224
1.68087	2.9136		1.6523	1.2104		1.63165	0.5888		1.59453	0.15096		1.65158	0.8492		1.62193	0.3156		1.60745	0.16764		1.56262	0.04804		1.65244	0.4284		1.62354	0.13044		1.60859	0.07632		1.56343	0.02989											39.5	0.0577		39.9	0.10208
1.68173	2.9648		1.65315	1.2352		1.63245	0.6028		1.59538	0.15504		1.65251	0.8652		1.62285	0.32248		1.60835	0.17168		1.56354	0.04908		1.6534	0.4384		1.62452	0.13332		1.60956	0.07792		1.5644	0.03035											39.6	0.05754		40	0.10187
1.68258	3.0152		1.654	1.2616		1.63325	0.61688		1.59622	0.15912		1.65345	0.8812		1.62377	0.32948		1.60924	0.17568		1.56446	0.05012		1.65436	0.4484		1.62549	0.13608		1.61053	0.07952		1.56537	0.03078											39.7	0.05741		40.1	0.10168
1.68343	3.0672		1.65484	1.2872		1.63405	0.63168		1.59705	0.16336		1.65438	0.8976		1.62469	0.3366		1.61013	0.17984		1.56537	0.05124		1.65532	0.4588		1.62647	0.13904		1.6115	0.08124		1.56634	0.03128											39.8	0.05734		40.2	0.10144
1.68428	3.1208		1.65569	1.3128		1.63484	0.646		1.59788	0.16784		1.65531	0.9144		1.62561	0.34384		1.61101	0.18404		1.56628	0.05236		1.65628	0.4692		1.62745	0.14212		1.61246	0.083		1.56731	0.03171											39.9	0.05717		40.3	0.10134
1.68513	3.1744		1.65653	1.3392		1.63564	0.66064		1.59871	0.17232		1.65623	0.9312		1.62652	0.35128		1.6119	0.18836		1.5672	0.05348		1.65724	0.4796		1.62842	0.1452		1.61343	0.0848		1.56828	0.0322											40	0.05704		40.4	0.10115
1.68597	3.2288		1.65737	1.3656		1.63642	0.67568		1.59953	0.17704		1.65716	0.9484		1.62744	0.35868		1.61278	0.1928		1.5681	0.05468		1.65819	0.4908		1.6294	0.1484		1.6144	0.08664		1.56925	0.03268											40.1	0.05696		40.5	0.10101
1.68682	3.2832		1.65821	1.392		1.63721	0.69064		1.60034	0.18176		1.65809	0.966		1.62835	0.36624		1.61366	0.19716		1.56901	0.05588		1.65915	0.5028		1.63037	0.15172		1.61537	0.08848		1.57022	0.03316											40.2	0.05654		40.6	0.10077
1.68766	3.3392		1.65905	1.4192		1.63799	0.70624		1.60116	0.18664		1.65901	0.984		1.62926	0.37396		1.61454	0.20168		1.56992	0.05708		1.6601	0.5152		1.63135	0.155		1.61633	0.09044		1.57119	0.03367											40.3	0.05667		40.7	0.1005
1.6885	3.396		1.65988	1.4472		1.63878	0.72168		1.60197	0.19152		1.65994	1.002		1.63017	0.38184		1.61542	0.20632		1.57082	0.05836		1.66105	0.5268		1.63232	0.15816		1.61729	0.09244		1.57215	0.03422											40.4	0.05672		40.8	0.1005
1.68934	3.452		1.66072	1.4744		1.63955	0.73752		1.60278	0.19632		1.66086	1.02		1.63108	0.38972		1.61629	0.211		1.57171	0.05972		1.662	0.5388		1.63329	0.16152		1.61826	0.09448		1.57312	0.03476											40.5	0.05646		40.9	0.10027
1.69017	3.5104		1.66155	1.5032		1.64032	0.7536		1.60358	0.20144		1.66178	1.0384		1.63199	0.39788		1.61716	0.2158		1.57261	0.06104		1.66295	0.5508		1.63427	0.16512		1.61922	0.09644		1.57408	0.0353											40.6	0.05632		41	0.10014
1.69101	3.568		1.66238	1.5312		1.6411	0.76984		1.60438	0.20664		1.66271	1.0568		1.63289	0.406		1.61803	0.22068		1.5735	0.06244		1.6639	0.5632		1.63524	0.16876		1.62019	0.09852		1.57504	0.0359											40.7	0.05622		41.1	0.0999
1.69184	3.6272		1.66321	1.56		1.64187	0.78616		1.60518	0.21184		1.66363	1.0756		1.6338	0.4144		1.6189	0.22564		1.57439	0.0638		1.66485	0.576		1.63621	0.17248		1.62115	0.10064		1.57601	0.03644											40.8	0.05605		41.2	0.09973
1.69267	3.688		1.66404	1.588		1.64262	0.8032		1.60598	0.2172		1.66454	1.0952		1.6347	0.4228		1.61976	0.23064		1.57529	0.06516		1.6658	0.5892		1.63718	0.17624		1.62211	0.10284		1.57697	0.03702											40.9	0.05594		41.3	0.09957
1.6935	3.748		1.66487	1.6168		1.64339	0.82		1.60677	0.22264		1.66546	1.1148		1.6356	0.4316		1.62063	0.23556		1.57618	0.0666		1.66675	0.6024		1.63815	0.18004		1.62307	0.10508		1.57794	0.0376											41	0.05594		41.4	0.09939
1.69432	3.8104		1.66569	1.6464		1.64415	0.8368		1.60755	0.22824		1.66637	1.1356		1.6365	0.4404		1.62149	0.24068		1.57706	0.06808		1.66769	0.616		1.63912	0.184		1.62403	0.10732		1.5789	0.03818											41.1	0.05574		41.5	0.09918
1.69514	3.8728		1.66651	1.6768		1.6449	0.8544		1.60833	0.23392		1.66729	1.1564		1.6374	0.4492		1.62235	0.24604		1.57794	0.06964		1.66864	0.63		1.64009	0.18808		1.62498	0.10972		1.57986	0.03883											41.2	0.05563		41.6	0.09907
1.69597	3.9344		1.66733	1.7064		1.64565	0.872		1.60911	0.2396		1.6682	1.1764		1.63829	0.4584		1.6232	0.25136		1.57882	0.0712		1.66958	0.644		1.64105	0.19216		1.62594	0.11212		1.58082	0.03945											41.3	0.05555		41.7	0.09886
1.69678	3.9992		1.66815	1.7368		1.64639	0.8904		1.60988	0.2456		1.66911	1.1976		1.63919	0.4676		1.62406	0.2568		1.5797	0.07276		1.67052	0.658		1.64202	0.1964		1.6269	0.1146		1.58177	0.04008											41.4	0.05542		41.8	0.09864
1.6976	4.064		1.66896	1.768		1.64715	0.908		1.61065	0.25144		1.67001	1.2224		1.64008	0.4768		1.62491	0.2624		1.58057	0.07432		1.67146	0.6728		1.64299	0.20072		1.62785	0.11704		1.58273	0.04072											41.5	0.0553		41.9	0.09846
1.69842	4.128		1.66977	1.7992		1.64789	0.9264		1.61142	0.2576		1.67092	1.244		1.64097	0.486		1.62576	0.268		1.58145	0.07588		1.6724	0.688		1.64395	0.20512		1.62881	0.1196		1.58369	0.0414											41.6	0.0552		42	0.09834
1.69923	4.1928		1.67058	1.8312		1.64864	0.944		1.61217	0.26392		1.67182	1.266		1.64186	0.4956		1.6266	0.2738		1.58232	0.07756		1.67334	0.7036		1.64492	0.20952		1.62976	0.12224		1.58465	0.04208											41.7	0.05509		42.1	0.09818
1.70004	4.2584		1.67139	1.8632		1.64938	0.9624		1.61294	0.26992		1.67273	1.2888		1.64275	0.5056		1.62745	0.27956		1.58319	0.07924		1.67428	0.7188		1.64588	0.21412		1.63071	0.12492		1.5856	0.04276											41.8	0.05499		42.2	0.09797
1.70085	4.3256		1.67219	1.896		1.65011	0.9816		1.6137	0.27616		1.67363	1.3116		1.64364	0.5152		1.62829	0.28544		1.58405	0.081		1.67522	0.7348		1.64684	0.21884		1.63166	0.12768		1.58656	0.04344											41.9	0.0549		42.3	0.09779
1.70165	4.396		1.673	1.928		1.65084	1.0008		1.61445	0.28272		1.67454	1.334		1.64452	0.5256		1.62913	0.29144		1.58491	0.0828		1.67615	0.7508		1.64781	0.22352		1.63261	0.13052		1.58751	0.04416											42	0.05485		42.4	0.09766
1.70246	4.464		1.6738	1.9608		1.65157	1.02		1.6152	0.2892		1.67544	1.3572		1.6454	0.5356		1.62997	0.29748		1.58577	0.0846		1.67709	0.7672		1.64877	0.22828		1.63356	0.13332		1.58847	0.04488											42.1	0.05474		42.5	0.09746
1.70326	4.5344		1.6746	1.9944		1.65228	1.04		1.61594	0.29584		1.67633	1.3828		1.64629	0.546		1.6308	0.30372		1.58662	0.08652		1.67802	0.7836		1.64973	0.23324		1.63451	0.13612		1.58942	0.0456											42.2	0.05459		42.6	0.09733
1.70406	4.6032		1.6754	2.028		1.653	1.06		1.61668	0.30272		1.67723	1.4064		1.64717	0.556		1.63162	0.31016		1.58747	0.08844		1.67895	0.8		1.65069	0.23804		1.63545	0.13912		1.59037	0.04628											42.3	0.05419		42.7	0.0972
1.70487	4.672		1.6762	2.0616		1.65373	1.0792		1.61742	0.30944		1.67813	1.43		1.64805	0.5668		1.63245	0.31664		1.58832	0.0904		1.67988	0.8176		1.65165	0.24316		1.6364	0.14216		1.59132	0.04708											42.4	0.05419		42.8	0.09701
1.70565	4.7472		1.677	2.0952		1.65444	1.1		1.61816	0.316		1.67903	1.4552		1.64892	0.5776		1.63328	0.32308		1.58917	0.0924		1.68081	0.8356		1.65261	0.24844		1.63734	0.14524		1.59227	0.04784											42.5	0.05445		42.9	0.09685
1.70644	4.8232		1.67779	2.1296		1.65515	1.12		1.6189	0.3228		1.67992	1.4804		1.6498	0.5884		1.6341	0.32964		1.59001	0.0944		1.68174	0.8536		1.65357	0.25372		1.63829	0.1484		1.59322	0.04868											42.6	0.05426		43	0.09669
1.70722	4.8992		1.67858	2.1648		1.65586	1.1408		1.61962	0.33		1.68081	1.5056		1.65067	0.5996		1.63492	0.33632		1.59086	0.0964		1.68266	0.8728		1.65453	0.25924		1.63923	0.15172		1.59417	0.04952											42.7	0.05406		43.1	0.09651
1.70801	4.9728		1.67937	2.2		1.65656	1.1624		1.62034	0.33728		1.6817	1.5324		1.65154	0.6112		1.63574	0.34308		1.5917	0.09844		1.68359	0.892		1.65548	0.26476		1.64017	0.15496		1.59511	0.05036											42.8	0.05394		43.2	0.09634
1.7088	5.0464		1.68016	2.2352		1.65726	1.1832		1.62106	0.34464		1.68259	1.5592		1.65241	0.6224		1.63656	0.34992		1.59254	0.10048		1.68451	0.9112		1.65644	0.27036		1.64111	0.15808		1.59606	0.05124											42.9	0.05387		43.3	0.09589
1.70959	5.1224		1.68094	2.2712		1.65796	1.2048		1.62177	0.35216		1.68347	1.5868		1.65327	0.6344		1.63737	0.35692		1.59336	0.10272		1.68543	0.9312		1.6574	0.27616		1.64205	0.16148		1.597	0.05212											43	0.05355		43.4	0.09584
1.71037	5.1976		1.68173	2.3072		1.65865	1.2264		1.62247	0.35984		1.68436	1.6136		1.65414	0.646		1.63818	0.36396		1.59419	0.10496		1.68635	0.9504		1.65835	0.28204		1.64299	0.16504		1.59794	0.05308											43.1	0.05341		43.5	0.09573
1.71116	5.2728		1.68251	2.3432		1.65934	1.2488		1.62317	0.36752		1.68525	1.6404		1.655	0.658		1.63898	0.3712		1.59502	0.10708		1.68727	0.9704		1.6593	0.28812		1.64392	0.16864		1.59888	0.05396											43.2	0.05373		43.6	0.09562
1.71193	5.3528		1.68329	2.38		1.66002	1.2712		1.62387	0.37536		1.68613	1.6688		1.65586	0.6704		1.63979	0.3784		1.59584	0.1094		1.68819	0.9908		1.66026	0.29408		1.64486	0.17232		1.59982	0.05488											43.3	0.05347		43.7	0.09571
1.71269	5.4384		1.68407	2.4168		1.6607	1.2936		1.62457	0.38328		1.68701	1.696		1.65672	0.6824		1.64059	0.38572		1.59667	0.11168		1.68911	1.0116		1.66121	0.30036		1.64579	0.176		1.60076	0.0558											43.4	0.05334		43.8	0.09536
1.71346	5.52		1.68484	2.4544		1.66138	1.3168		1.62526	0.3912		1.68789	1.7248		1.65758	0.6944		1.6414	0.39308		1.59748	0.11404		1.69002	1.0332		1.66216	0.3066		1.64672	0.17976		1.6017	0.05676											43.5	0.05317		43.9	0.09523
1.71423	5.6		1.68562	2.492		1.66205	1.34		1.62594	0.39936		1.68877	1.7544		1.65844	0.7068		1.64219	0.4008		1.5983	0.1164		1.69093	1.0552		1.6631	0.31344		1.64765	0.18368		1.60263	0.05776											43.6	0.05304		44	0.09504
1.715	5.68		1.68639	2.5304		1.66272	1.3632		1.62663	0.40752		1.68964	1.7836		1.65929	0.7196		1.64298	0.4084		1.59911	0.1188		1.69184	1.0772		1.66405	0.32		1.64858	0.18764		1.60357	0.05876											43.7	0.05301		44.1	0.09491
1.7157	5.7856		1.68716	2.5688		1.66339	1.3864		1.62731	0.41592		1.69052	1.8136		1.66014	0.7324		1.64378	0.416		1.59992	0.12128		1.69275	1.0996		1.665	0.3266		1.64951	0.19176		1.6045	0.0598											43.8	0.05298		44.2	0.09475
1.71636	5.9048		1.68793	2.6072		1.66407	1.4096		1.62798	0.42432		1.69139	1.8436		1.661	0.7452		1.64457	0.424		1.60073	0.12376		1.69366	1.1224		1.66595	0.33344		1.65043	0.19584		1.60544	0.0608											43.9	0.05291		44.3	0.09464
1.71714	5.984		1.68869	2.6472		1.66473	1.4336		1.62865	0.4328		1.69226	1.8748		1.66184	0.7584		1.64535	0.432		1.60153	0.12628		1.69457	1.1464		1.66689	0.34036		1.65136	0.2		1.60637	0.06188											44	0.05269		44.4	0.09443
1.7179	6.0656		1.68945	2.6864		1.66538	1.4584		1.62932	0.44152		1.69312	1.908		1.66269	0.7716		1.64614	0.44		1.60232	0.12892		1.69547	1.1696		1.66784	0.34748		1.65228	0.20432		1.6073	0.06296											44.1	0.05264		44.5	0.09422
1.71866	6.1512		1.69021	2.7264		1.66604	1.4824		1.62999	0.45008		1.69398	1.9404		1.66355	0.7844		1.64692	0.448		1.60312	0.13152		1.69638	1.1932		1.66878	0.35448		1.6532	0.20864		1.60823	0.064											44.2	0.05253		44.6	0.09416
1.7194	6.2424		1.69098	2.7656		1.66669	1.5072		1.63065	0.45888		1.69484	1.9728		1.66439	0.798		1.64769	0.4564		1.60392	0.13416		1.69728	1.2176		1.66972	0.36184		1.65412	0.21316		1.60916	0.06512											44.3	0.05253		44.7	0.09397
1.72014	6.3328		1.69174	2.8048		1.66734	1.532		1.63132	0.46744		1.69571	2.004		1.66523	0.812		1.64847	0.4648		1.60471	0.13676		1.69817	1.244		1.67067	0.36912		1.65504	0.21772		1.61008	0.06628											44.4	0.0524		44.8	0.09382
1.72089	6.4216		1.69251	2.8432		1.66798	1.5576		1.63197	0.47632		1.69658	2.0356		1.66607	0.826		1.64924	0.4732		1.6055	0.13948		1.69907	1.2696		1.67161	0.37656		1.65595	0.22232		1.61101	0.0674											44.5	0.05224		44.9	0.09365
1.72165	6.5048		1.69326	2.8848		1.66864	1.5816		1.63263	0.48536		1.69743	2.0704		1.66691	0.84		1.65002	0.4816		1.60629	0.14224		1.69997	1.2944		1.67255	0.38428		1.65687	0.227		1.61194	0.0686											44.6	0.0519		45	0.09347
1.72241	6.592		1.69401	2.9264		1.66928	1.6072		1.63327	0.49448		1.69828	2.106		1.66774	0.8544		1.65078	0.4904		1.60707	0.145		1.70087	1.3204		1.67349	0.3918		1.65778	0.23176		1.61286	0.0698											44.7	0.05202		45.1	0.09338
1.72314	6.684		1.69476	2.9688		1.66992	1.6328		1.63392	0.50368		1.69914	2.14		1.66858	0.8688		1.65154	0.4992		1.60785	0.14788		1.70176	1.3472		1.67443	0.39976		1.6587	0.23652		1.61378	0.07108											44.8	0.05197		45.2	0.09323
1.72388	6.776		1.6955	3.012		1.67054	1.6592		1.63455	0.51312		1.69998	2.1768		1.66941	0.8836		1.6523	0.5084		1.60862	0.15084		1.70265	1.3748		1.67536	0.408		1.65961	0.24148		1.6147	0.07232											44.9	0.05224		45.3	0.09307
1.72463	6.8648		1.69625	3.0544		1.67118	1.6848		1.63519	0.52248		1.70082	2.2148		1.67024	0.8984		1.65306	0.5172		1.60939	0.15372		1.70354	1.4024		1.6763	0.416		1.66052	0.24652		1.61562	0.07356											45	0.05189		45.4	0.09293
1.72538	6.9536		1.69699	3.0968		1.6718	1.712		1.63582	0.53208		1.70167	2.2508		1.67106	0.9136		1.65381	0.5264		1.61017	0.15656		1.70442	1.4312		1.67723	0.4244		1.66143	0.25172		1.61654	0.07476											45.1	0.05186		45.5	0.09274
1.72613	7.0416		1.69773	3.14		1.67243	1.7384		1.63645	0.54168		1.70252	2.2868		1.67189	0.9284		1.65457	0.5356		1.61095	0.15936		1.70531	1.4592		1.67817	0.4328		1.66233	0.25696		1.61746	0.07604											45.2	0.05168		45.6	0.09256
1.72687	7.1328		1.69847	3.1832		1.67304	1.7656		1.63708	0.55128		1.70337	2.3232		1.67271	0.944		1.65533	0.5444		1.61172	0.16232		1.7062	1.488		1.6791	0.4416		1.66324	0.26228		1.61837	0.07732											45.3	0.05155		45.7	0.09245
1.72758	7.2328		1.69921	3.2272		1.67366	1.7928		1.6377	0.56104		1.70421	2.3608		1.67354	0.9592		1.65607	0.554		1.61248	0.16544		1.70707	1.5196		1.68003	0.4504		1.66413	0.26784		1.61929	0.07864											45.4	0.05152		45.8	0.09235
1.72828	7.3384		1.69995	3.2704		1.67426	1.8208		1.63832	0.57096		1.705	2.4104		1.67436	0.9748		1.65681	0.5636		1.61324	0.16852		1.70795	1.5504		1.68096	0.4592		1.66504	0.27336		1.6202	0.08											45.5	0.05142		45.9	0.0921
1.72902	7.432		1.70068	3.316		1.67488	1.848		1.63893	0.58096		1.70584	2.4492		1.67518	0.99		1.65757	0.5728		1.61399	0.17172		1.70882	1.582		1.68189	0.468		1.66593	0.27896		1.6211	0.08148											45.6	0.05123		46	0.092
1.72975	7.5248		1.70141	3.36		1.67547	1.8768		1.63955	0.59104		1.70668	2.4852		1.676	1.006		1.6583	0.5828		1.61474	0.17496		1.7097	1.6124		1.68282	0.4772		1.66683	0.28468		1.62201	0.08296											45.7	0.05125		46.1	0.09182
1.73047	7.6232		1.70215	3.4032		1.67608	1.9048		1.64016	0.60112		1.70752	2.5236		1.67681	1.022		1.65904	0.5924		1.61549	0.17816		1.71057	1.6432		1.68374	0.4868		1.66773	0.29044		1.62292	0.08436											45.8	0.05086		46.2	0.0917
1.73115	7.736		1.70289	3.4472		1.67666	1.9344		1.64076	0.61128		1.70834	2.5676		1.67764	1.0376		1.65977	0.6024		1.61624	0.1814		1.71144	1.6772		1.68467	0.4964		1.66862	0.29636		1.62382	0.08584											45.9	0.05115		46.3	0.09158
1.73185	7.8416		1.70362	3.4928		1.67725	1.9632		1.64134	0.62216		1.70917	2.6076		1.67845	1.054		1.6605	0.6124		1.61698	0.18468		1.71231	1.7096		1.68559	0.506		1.66951	0.30232		1.62472	0.0874											46	0.05102		46.4	0.09146
1.73257	7.9416		1.70433	3.5408		1.67786	1.9912		1.64194	0.63272		1.71001	2.6444		1.67925	1.0708		1.66122	0.6228		1.61772	0.18804		1.71318	1.742		1.68652	0.5156		1.6704	0.3084		1.62562	0.089											46.1	0.0509		46.5	0.09133
1.73331	8.032		1.70506	3.5864		1.67844	2.0208		1.64254	0.64312		1.71083	2.688		1.68006	1.0876		1.66194	0.6332		1.61846	0.19144		1.71405	1.7752		1.68744	0.5256		1.67129	0.31484		1.62652	0.09056											46.2	0.05082		46.6	0.09115
1.73401	8.136		1.70577	3.6336		1.67904	2.0496		1.64313	0.6536		1.71165	2.7312		1.68087	1.104		1.66266	0.6436		1.61919	0.19488		1.71491	1.8088		1.68836	0.5356		1.67218	0.32096		1.62741	0.0922											46.3	0.0507		46.7	0.09093
1.73469	8.248		1.70647	3.6832		1.67961	2.08		1.64372	0.66432		1.71247	2.7744		1.68167	1.1212		1.66338	0.654		1.61992	0.19828		1.71577	1.8436		1.68928	0.5456		1.67306	0.32732		1.62831	0.09376											46.4	0.05059		46.8	0.09069
1.73542	8.344		1.70719	3.7304		1.68019	2.1096		1.64431	0.67488		1.71329	2.8172		1.68247	1.1392		1.66409	0.6648		1.62065	0.2018		1.71663	1.8788		1.69021	0.5556		1.67395	0.3338		1.6292	0.09544											46.5	0.05053		46.9	0.09062
1.73613	8.448		1.7079	3.7784		1.68076	2.14		1.64489	0.68568		1.71411	2.8592		1.68326	1.1572		1.6648	0.6756		1.62138	0.20528		1.71749	1.9132		1.69112	0.566		1.67483	0.34024		1.6301	0.097											46.6	0.05048		47	0.09053
1.73681	8.56		1.70862	3.8264		1.68133	2.1704		1.64547	0.69656		1.71493	2.902		1.68406	1.1748		1.66552	0.686		1.6221	0.20884		1.71835	1.95		1.69204	0.5768		1.67571	0.347		1.63099	0.09872											46.7	0.0504		47.1	0.0904
1.73753	8.656		1.70932	3.8752		1.6819	2.2008		1.64604	0.70768		1.71571	2.9544		1.68485	1.1928		1.66622	0.6972		1.62282	0.21248		1.71919	1.9876		1.69295	0.588		1.67659	0.3538		1.63188	0.10044											46.8	0.05029		47.2	0.09029
1.73826	8.752		1.71004	3.9232		1.68247	2.2312		1.64663	0.7184		1.71652	2.998		1.68565	1.2104		1.66694	0.7076		1.62354	0.21612		1.72004	2.0256		1.69387	0.5988		1.67746	0.3606		1.63277	0.1022											46.9	0.05022		47.3	0.09016
1.73896	8.856		1.71075	3.9712		1.68304	2.2616		1.6472	0.7296		1.71733	3.0448		1.68644	1.2284		1.66764	0.7188		1.62425	0.21984		1.72089	2.0648		1.69478	0.61		1.67834	0.3676		1.63365	0.104											47	0.05018		47.4	0.09005
1.73969	8.952		1.71146	4.0192		1.6836	2.2928		1.64777	0.74072		1.71813	3.0904		1.68724	1.2464		1.66834	0.73		1.62496	0.22352		1.72172	2.1052		1.69569	0.6212		1.67921	0.3746		1.63454	0.10576											47.1	0.05002		47.5	0.09
1.74037	9.064		1.71218	4.0664		1.68416	2.324		1.64834	0.75192		1.71896	3.1324		1.68802	1.2656		1.66904	0.7412		1.62567	0.22724		1.72257	2.1424		1.6966	0.6332		1.68008	0.38176		1.63542	0.10764											47.2	0.04994		47.6	0.08973
1.74112	9.152		1.71289	4.1136		1.68473	2.3544		1.6489	0.76328		1.71976	3.178		1.68879	1.2852		1.66974	0.7524		1.62638	0.231		1.72343	2.1792		1.69751	0.6448		1.68095	0.38888		1.6363	0.10948											47.3	0.04989		47.7	0.08947
1.74185	9.248		1.7136	4.1624		1.68528	2.3864		1.64947	0.77448		1.72057	3.2248		1.68958	1.3036		1.67042	0.7644		1.62709	0.23468		1.72423	2.2272		1.69842	0.6564		1.68183	0.39604		1.63717	0.1114											47.4	0.04986		47.8	0.08957
1.74251	9.368		1.71431	4.2112		1.68583	2.4184		1.65002	0.78592		1.72135	3.2772		1.69036	1.3224		1.67111	0.776		1.62779	0.23848		1.72506	2.2704		1.69932	0.6688		1.68269	0.4036		1.63805	0.11336											47.5	0.04971		47.9	0.08939
1.74321	9.472		1.71501	4.2608		1.68638	2.4504		1.65058	0.79744		1.72216	3.3224		1.69114	1.3416		1.6718	0.7872		1.6285	0.24232		1.7259	2.3108		1.70022	0.6808		1.68356	0.4108		1.63892	0.11532											47.6	0.0496		48	0.08922
1.74385	9.6		1.71568	4.316		1.68693	2.4824		1.65114	0.8088		1.72296	3.37		1.69193	1.3604		1.67249	0.7988		1.62919	0.24628		1.72673	2.3536		1.70113	0.6932		1.68442	0.4184		1.6398	0.11724											47.7	0.04954		48.1	0.08907
1.74453	9.712		1.7164	4.3624		1.68745	2.516		1.65168	0.8208		1.72372	3.4256		1.6927	1.38		1.67317	0.8108		1.62988	0.25024		1.72757	2.3932		1.70202	0.7064		1.68529	0.426		1.64067	0.11924											47.8	0.04944		48.2	0.08891
1.74517	9.84		1.71709	4.4136		1.68801	2.5472		1.65221	0.8328		1.72453	3.4712		1.69348	1.3992		1.67385	0.8228		1.63057	0.25424		1.72839	2.4368		1.70292	0.7192		1.68614	0.434		1.64153	0.12132											47.9	0.04939		48.3	0.08882
1.74578	9.976		1.71779	4.4648		1.68856	2.5792		1.65278	0.844		1.72534	3.5172		1.69426	1.418		1.67451	0.8352		1.63126	0.2582		1.72921	2.4816		1.70382	0.732		1.687	0.442		1.6424	0.12344											48	0.04926		48.4	0.08862
1.74646	10.088		1.71849	4.5152		1.68908	2.6136		1.65332	0.856		1.72613	3.5656		1.69504	1.4376		1.67518	0.8476		1.63194	0.26228		1.73003	2.5276		1.70472	0.7452		1.68785	0.45		1.64326	0.12556											48.1	0.04923		48.5	0.08848
1.74712	10.208		1.71918	4.5656		1.68962	2.6456		1.65382	0.8688		1.7269	3.6196		1.69582	1.4568		1.67585	0.86		1.63262	0.26644		1.73076	2.596		1.70562	0.758		1.6887	0.4584		1.64412	0.12776											48.2	0.0491		48.6	0.08837
1.74782	10.312		1.71988	4.6168		1.69014	2.68		1.65436	0.8808		1.72767	3.676		1.69657	1.4784		1.67653	0.872		1.63329	0.2706		1.73159	2.6384		1.70652	0.7712		1.68955	0.4668		1.64498	0.12992											48.3	0.04906		48.7	0.08822
1.74855	10.408		1.72056	4.6696		1.69066	2.7136		1.6549	0.8928		1.72843	3.7328		1.69733	1.4992		1.67719	0.8844		1.63397	0.2748		1.73241	2.6832		1.70741	0.7844		1.69041	0.4748		1.64584	0.13212											48.4	0.04899		48.8	0.08803
1.74925	10.512		1.72126	4.7192		1.6912	2.7464		1.65543	0.9048		1.72922	3.7808		1.69811	1.5184		1.67786	0.8968		1.63464	0.27896		1.73322	2.73		1.70831	0.798		1.69125	0.4836		1.6467	0.13432											48.5	0.04893		48.9	0.08792
1.74991	10.632		1.72197	4.7688		1.69173	2.78		1.65594	0.9176		1.72999	3.8364		1.69888	1.5384		1.67851	0.9096		1.63531	0.2832		1.73404	2.774		1.7092	0.812		1.69209	0.4924		1.64755	0.13656											48.6	0.04878		49	0.08779
1.75059	10.744		1.72265	4.8216		1.69225	2.8136		1.65648	0.9296		1.73078	3.8856		1.69963	1.5604		1.67917	0.9224		1.63598	0.28748		1.73488	2.8148		1.71008	0.8264		1.69294	0.5008		1.6484	0.13892											48.7	0.0487		49.1	0.08766
1.75125	10.864		1.72334	4.8728		1.69277	2.848		1.65698	0.9424		1.73157	3.9356		1.70037	1.5824		1.67983	0.9352		1.63664	0.2918		1.7357	2.8608		1.71097	0.8404		1.69377	0.51		1.64925	0.14124											48.8	0.04864		49.2	0.08757
1.75196	10.968		1.72402	4.9256		1.69328	2.8824		1.65752	0.9544		1.73227	4.008		1.70113	1.6036		1.68047	0.9484		1.63731	0.29612		1.73648	2.9152		1.71186	0.8552		1.69461	0.5188		1.6501	0.1436											48.9	0.04859		49.3	0.08742
1.75268	11.064		1.7247	4.9792		1.69381	2.916		1.65803	0.9672		1.73306	4.056		1.70184	1.6288		1.68113	0.9612		1.63797	0.30048		1.7373	2.9596		1.71274	0.87		1.69545	0.528		1.65095	0.14596											49	0.0485		49.4	0.08725
1.7533	11.2		1.72539	5.0312		1.69432	2.9504		1.65853	0.98		1.73383	4.112		1.7026	1.6496		1.68176	0.9748		1.63863	0.30484		1.73807	3.0164		1.71363	0.8848		1.69628	0.5376		1.65179	0.14844											49.1	0.04846		49.5	0.08714
1.75384	11.36		1.72606	5.0864		1.69485	2.984		1.65904	0.9928		1.73461	4.164		1.70337	1.6696		1.68242	0.9876		1.63927	0.30944		1.73889	3.0616		1.71451	0.8996		1.6971	0.5472		1.65262	0.151											49.2	0.04838		49.6	0.08701
1.75464	11.432		1.72672	5.144		1.69536	3.0184		1.65954	1.0056		1.73537	4.22		1.70412	1.6912		1.68306	1.0008		1.63991	0.31412		1.73966	3.1184		1.71539	0.9148		1.69794	0.5564		1.65347	0.1534											49.3	0.0483		49.7	0.08683
1.75527	11.56		1.7274	5.1968		1.69587	3.0536		1.66005	1.0184		1.73615	4.272		1.70488	1.7128		1.68371	1.014		1.64056	0.31856		1.74046	3.1692		1.71627	0.9304		1.69876	0.5664		1.65431	0.15588											49.4	0.04819		49.8	0.08674
1.75595	11.672		1.72807	5.252		1.69637	3.0888		1.66056	1.0312		1.73692	4.328		1.70564	1.7332		1.68435	1.0272		1.64121	0.32304		1.74125	3.2224		1.71714	0.9464		1.69958	0.576		1.65515	0.15832											49.5	0.04795		49.9	0.08659
1.75666	11.776		1.72872	5.3104		1.69687	3.124		1.66106	1.044		1.7377	4.38		1.70639	1.7548		1.685	1.0404		1.64185	0.32764		1.74202	3.2792		1.71802	0.962		1.70041	0.5856		1.65599	0.16084											49.6	0.04813		50	0.08642
1.75718	11.944		1.7294	5.364		1.69738	3.1592		1.66154	1.0576		1.73845	4.44		1.70712	1.7784		1.68563	1.054		1.6425	0.33224		1.74283	3.3272		1.7189	0.9776		1.70123	0.5956		1.65682	0.16348											49.7	0.04795		50.1	0.08629
1.75777	12.088		1.73006	5.42		1.69787	3.1952		1.66204	1.0704		1.73919	4.5		1.70789	1.7988		1.68628	1.0672		1.64314	0.33684		1.74365	3.3712		1.71977	0.994		1.70205	0.6056		1.65765	0.16612											49.8	0.04789		50.2	0.08616
1.75845	12.2		1.73073	5.4752		1.69838	3.2296		1.66252	1.084		1.73996	4.556		1.70863	1.8212		1.68691	1.0808		1.64377	0.34156		1.74436	3.4436		1.72064	1.01		1.70286	0.616		1.65847	0.16876											49.9	0.04778		50.3	0.08608
1.75913	12.312		1.73141	5.528		1.69887	3.2656		1.66302	1.0968		1.74069	4.62		1.70928	1.8516		1.68755	1.0944		1.6444	0.34628		1.74516	3.4928		1.72151	1.0268		1.70368	0.6264		1.65929	0.17156											50	0.04768		50.4	0.08592
1.75975	12.448		1.73205	5.588		1.69939	3.3		1.6635	1.1104		1.74143	4.68		1.70999	1.8768		1.68818	1.108		1.64503	0.35112		1.74588	3.5644		1.72236	1.046		1.7045	0.6364		1.66011	0.17436											50.1	0.04765		50.5	0.08587
1.76047	12.544		1.73268	5.6496		1.69987	3.3368		1.66397	1.124		1.74213	4.752		1.71074	1.8984		1.68881	1.122		1.64565	0.35588		1.7466	3.632		1.72324	1.062		1.70531	0.6468		1.66093	0.17728											50.2	0.04757		50.6	0.08563
1.7609	12.744		1.73335	5.7056		1.70036	3.3728		1.66448	1.1368		1.74289	4.808		1.71149	1.92		1.68942	1.1364		1.64628	0.36064		1.7474	3.684		1.72411	1.0784		1.70612	0.6572		1.66176	0.17992											50.3	0.0475		50.7	0.08558
1.76154	12.872		1.73405	5.756		1.70085	3.4088		1.66495	1.1504		1.74362	4.872		1.71225	1.9412		1.69003	1.1508		1.6469	0.36552		1.7482	3.734		1.72498	1.0948		1.70693	0.6676		1.66257	0.1828											50.4	0.04747		50.8	0.08541
1.76215	13.008		1.73475	5.8056		1.70135	3.4448		1.6654	1.1648		1.74439	4.928		1.71299	1.964		1.69066	1.1648		1.64752	0.37048		1.74898	3.7884		1.72583	1.1136		1.70775	0.678		1.66338	0.18576											50.5	0.04734		50.9	0.08531
1.76283	13.12		1.73543	5.8584		1.70185	3.48		1.6659	1.1776		1.74517	4.98		1.71368	1.9908		1.69129	1.1784		1.64814	0.37536		1.74978	3.8372		1.72669	1.1312		1.70856	0.6884		1.66418	0.18876											50.6	0.04723		51	0.08515
1.76358	13.208		1.73611	5.912		1.70234	3.516		1.66638	1.1912		1.74588	5.048		1.7144	2.0152		1.69191	1.1924		1.64875	0.38036		1.75047	3.9148		1.72755	1.1492		1.70936	0.6992		1.66498	0.19188											50.7	0.04723		51.1	0.08504
1.76363	13.544		1.73676	5.9704		1.70281	3.5536		1.66682	1.2056		1.74646	5.148		1.71517	2.0352		1.69254	1.2064		1.64936	0.3854		1.75111	4.004		1.72842	1.1664		1.71018	0.7096		1.6658	0.19476											50.8	0.04717		51.2	0.08486
1.76413	13.72		1.73737	6.036		1.70329	3.5904		1.6673	1.2192		1.74723	5.204		1.71592	2.0568		1.69316	1.2204		1.64998	0.39028		1.75191	4.056		1.72928	1.1844		1.71097	0.7208		1.66658	0.19812											50.9	0.04704		51.3	0.08477
1.76465	13.888		1.73804	6.0912		1.70376	3.628		1.66774	1.2336		1.74804	5.248		1.71666	2.0792		1.69377	1.2348		1.65057	0.39544		1.75273	4.1		1.73013	1.2032		1.71179	0.7312		1.66739	0.20108											51	0.04694		51.4	0.08448
1.7654	13.976		1.7387	6.1472		1.70425	3.664		1.66822	1.2472		1.74879	5.308		1.71738	2.1036		1.69441	1.2484		1.65119	0.4004		1.7535	4.156		1.73098	1.2224		1.71259	0.7424		1.66819	0.2042											51.1	0.04694		51.5	0.08438
1.76615	14.064		1.73938	6.2		1.70473	3.7008		1.66866	1.2616		1.7494	5.4		1.71811	2.1272		1.69502	1.2628		1.65178	0.4056		1.75428	4.212		1.73183	1.242		1.71339	0.7532		1.669	0.20716											51.2	0.04678		51.6	0.08432
1.76674	14.208		1.74001	6.2624		1.7052	3.7384		1.66911	1.276		1.75013	5.464		1.71881	2.1532		1.69564	1.2772		1.65238	0.4108		1.75504	4.272		1.73268	1.26		1.71418	0.7648		1.66977	0.21068											51.3	0.04674		51.7	0.08422
1.76751	14.288		1.74068	6.3168		1.70567	3.776		1.66955	1.2904		1.75091	5.516		1.71952	2.1792		1.69625	1.2916		1.65294	0.4164		1.75578	4.336		1.73355	1.2776		1.71497	0.7764		1.67057	0.21376											51.4	0.04666		51.8	0.08427
1.76801	14.464		1.74137	6.3696		1.70613	3.8144		1.67003	1.304		1.75166	5.576		1.72017	2.2092		1.69686	1.306		1.65354	0.4216		1.75649	4.408		1.73438	1.2988		1.71577	0.7876		1.67135	0.2172											51.5	0.04661		51.9	0.08408
1.76853	14.632		1.74207	6.4192		1.70656	3.8544		1.67047	1.3184		1.7524	5.636		1.72084	2.2376		1.69747	1.3204		1.65413	0.4268		1.75725	4.468		1.73522	1.3188		1.71656	0.7996		1.67215	0.22032											51.6	0.04656		52	0.084
1.76933	14.704		1.7427	6.4808		1.70705	3.8912		1.67091	1.3328		1.7531	5.708		1.72162	2.2568		1.69809	1.3348		1.6547	0.4324		1.75795	4.544		1.73605	1.3404		1.71735	0.8108		1.67293	0.22372											51.7	0.04638		52.1	0.08387
1.77005	14.8		1.7434	6.5312		1.70748	3.9312		1.67136	1.3472		1.75381	5.776		1.72238	2.278		1.6987	1.3492		1.65529	0.4376		1.75868	4.612		1.7369	1.3596		1.71814	0.8224		1.67373	0.22688											51.8	0.04642		52.2	0.08371
1.77062	14.952		1.74409	6.5832		1.70795	3.9688		1.6718	1.3616		1.75453	5.844		1.72311	2.3012		1.69932	1.3632		1.65586	0.4432		1.75952	4.652		1.73776	1.378		1.71894	0.834		1.67451	0.23024											51.9	0.04632		52.3	0.0836
1.77108	15.144		1.7447	6.648		1.70842	4.0064		1.67225	1.376		1.75531	5.896		1.7237	2.3376		1.69992	1.3784		1.65642	0.4488		1.76024	4.72		1.73858	1.4004		1.71973	0.8456		1.67529	0.2336											52	0.04622		52.4	0.08342
1.77178	15.248		1.74532	6.7104		1.70886	4.0464		1.67266	1.3912		1.75611	5.944		1.72441	2.3624		1.7005	1.394		1.65702	0.454		1.76096	4.792		1.73944	1.4192		1.72052	0.8572		1.67607	0.23712											52.1	0.0461		52.5	0.08333
1.77248	15.352		1.74597	6.7688		1.70936	4.0816		1.67313	1.4048		1.75687	6		1.72517	2.3836		1.70111	1.4084		1.65758	0.4596		1.7617	4.856		1.74027	1.4408		1.72131	0.8688		1.67686	0.24036											52.2	0.04608		52.6	0.08317
1.77291	15.552		1.74665	6.8224		1.70984	4.1184		1.67358	1.4192		1.75758	6.068		1.72593	2.404		1.70171	1.4232		1.65814	0.4652		1.76246	4.916		1.7411	1.4628		1.72211	0.88		1.6776	0.24436											52.3	0.04608		52.7	0.08306
1.7731	15.84		1.74737	6.8696		1.71033	4.1544		1.67399	1.4344		1.7582	6.16		1.72665	2.4288		1.7023	1.4384		1.65871	0.4708		1.76312	5		1.74191	1.486		1.72289	0.892		1.6784	0.24748											52.4	0.04595		52.8	0.08296
1.77373	15.968		1.74803	6.9264		1.7108	4.192		1.67444	1.4488		1.75896	6.216		1.72726	2.4628		1.70288	1.454		1.6593	0.476		1.7639	5.056		1.74276	1.5056		1.72367	0.904		1.67917	0.25108											52.5	0.04584		52.9	0.08283
1.77434	16.104		1.7487	6.9816		1.71125	4.2312		1.67488	1.4632		1.75971	6.276		1.72794	2.49		1.70349	1.4688		1.65987	0.4816		1.76469	5.108		1.7436	1.526		1.72444	0.9172		1.67993	0.25468											52.6	0.04584		53	0.08274
1.77498	16.232		1.74936	7.0384		1.71172	4.2688		1.67529	1.4784		1.76045	6.336		1.72863	2.5176		1.7041	1.4832		1.66043	0.4872		1.76539	5.184		1.74446	1.5444		1.72521	0.93		1.6807	0.25828											52.7	0.04571		53.1	0.08261
1.77562	16.36		1.75004	7.0904		1.71215	4.3088		1.67574	1.4928		1.76105	6.432		1.7293	2.546		1.7047	1.498		1.661	0.4928		1.76614	5.244		1.74525	1.5708		1.72596	0.9436		1.68144	0.26228											52.8	0.04568		53.2	0.0825
1.77634	16.456		1.75071	7.1464		1.71262	4.3464		1.67615	1.508		1.76181	6.488		1.73005	2.5676		1.7053	1.5128		1.66156	0.4984		1.76687	5.312		1.74608	1.5924		1.72674	0.956		1.68221	0.26596											52.9	0.0456		53.3	0.08235
1.77712	16.536		1.75139	7.2		1.71308	4.3848		1.67656	1.5232		1.76251	6.56		1.73079	2.5904		1.70591	1.5276		1.66212	0.504		1.76757	5.388		1.74692	1.6132		1.7275	0.9692		1.68298	0.26944											53	0.04555		53.4	0.08227
1.77727	16.832		1.75192	7.2776		1.71353	4.424		1.67701	1.5376		1.76332	6.604		1.73153	2.6132		1.70652	1.542		1.66269	0.5096		1.7683	5.456		1.74775	1.6344		1.72825	0.9828		1.68372	0.27344											53.1	0.04549		53.5	0.0819
1.77791	16.96		1.75253	7.3432		1.714	4.4616		1.67742	1.5528		1.76399	6.684		1.73226	2.6368		1.70709	1.558		1.66325	0.5152		1.76837	5.688		1.7486	1.654		1.72902	0.9956		1.6845	0.27696											53.2	0.04536		53.6	0.08192
1.77873	17.024		1.75326	7.388		1.71447	4.4992		1.67787	1.5672		1.76462	6.772		1.73302	2.6572		1.70763	1.5752		1.66382	0.5208		1.76832	5.948		1.74941	1.6776		1.72979	1.0088		1.68524	0.281											53.3	0.0453		53.7	0.08184
1.77927	17.184		1.75394	7.4408		1.71493	4.5368		1.67831	1.5816		1.76538	6.828		1.73376	2.6804		1.70821	1.5908		1.66438	0.5264		1.76924	5.968		1.7502	1.7052		1.73056	1.0212		1.68598	0.28492											53.4	0.04522		53.8	0.08173
			1.75464	7.4912		1.71544	4.572		1.67872	1.5968		1.76621	6.868		1.73446	2.706		1.7088	1.606		1.66494	0.532		1.76976	6.088		1.75101	1.7288		1.73133	1.034		1.68674	0.28864											53.5	0.04517		53.9	0.08182
			1.75534	7.5416		1.71592	4.6088		1.67914	1.612		1.76679	6.968		1.73504	2.7424		1.70939	1.6212		1.66551	0.5376		1.7706	6.128		1.75184	1.7508		1.7321	1.0468		1.68748	0.29268											53.6	0.04514		54	0.08163
			1.75604	7.592		1.71639	4.6464		1.67952	1.628		1.76723	7.1		1.73573	2.7692		1.70999	1.636		1.66607	0.5432		1.77127	6.212		1.75259	1.7824		1.73287	1.0596		1.68821	0.29688											53.7	0.04501		54.1	0.08152
			1.75672	7.6448		1.71687	4.6832		1.67993	1.6432		1.76796	7.164		1.7364	2.798		1.71058	1.6512		1.66664	0.5488		1.77202	6.272		1.75332	1.8172		1.73364	1.0724		1.68897	0.30064											53.8	0.04496		54.2	0.08139
			1.75721	7.7296		1.71735	4.72		1.68031	1.6592		1.76861	7.248		1.73712	2.8228		1.71118	1.6664		1.6672	0.5544		1.77274	6.344		1.75416	1.8368		1.73442	1.0844		1.68971	0.30472											53.9	0.04491		54.3	0.08131
			1.75781	7.7968		1.71782	4.7576		1.68073	1.6744		1.76936	7.308		1.73782	2.8484		1.71178	1.6812		1.66776	0.56		1.77338	6.432		1.75499	1.8596		1.73514	1.1004		1.69041	0.30932											54	0.04485		54.4	0.08114
			1.75853	7.8432		1.71831	4.7936		1.68111	1.6904		1.77017	7.352		1.73839	2.8864		1.71232	1.6984		1.6683	0.566		1.7741	6.504		1.75581	1.882		1.73586	1.1156		1.69116	0.31316											54.1	0.04478		54.5	0.08096
			1.75922	7.8952		1.71877	4.832		1.68152	1.7056		1.77085	7.428		1.73893	2.9264		1.71287	1.7148		1.66886	0.5716		1.77526	6.464		1.75658	1.9112		1.73663	1.1284		1.69188	0.31748											54.2	0.04469		54.6	0.08086
			1.75961	7.996		1.71927	4.8672		1.68191	1.7216		1.7716	7.488		1.73946	2.9668		1.71346	1.7304		1.66942	0.5772		1.77558	6.632		1.75736	1.9388		1.7374	1.1412		1.69265	0.32108											54.3	0.04464		54.7	0.08074
			1.76016	8.072		1.71975	4.904		1.68232	1.7368		1.77208	7.612		1.74011	2.998		1.71401	1.7468		1.66996	0.5832		1.77629	6.704		1.75814	1.9672		1.73816	1.1544		1.69336	0.32556											54.4	0.04461		54.8	0.08067
			1.76073	8.144		1.72014	4.9472		1.68273	1.752		1.77281	7.676		1.74077	3.0272		1.71462	1.7616		1.67052	0.5888		1.77696	6.788		1.75899	1.9868		1.73895	1.1664		1.6941	0.3296											54.5	0.04411		54.9	0.08053
			1.76139	8.2		1.7206	4.9856		1.68312	1.768		1.77362	7.72		1.74154	3.0476		1.71522	1.7764		1.67105	0.5948		1.77751	6.9		1.7598	2.0108		1.73972	1.1792		1.69482	0.33392											54.6	0.04434		55	0.08048
			1.76205	8.256		1.7211	5.0208		1.68353	1.7832		1.77435	7.784		1.74225	3.0724		1.71583	1.7908		1.67159	0.6008		1.77827	6.96		1.76064	2.0312		1.74045	1.194		1.69554	0.33828											54.7	0.04424		55.1	0.08051
			1.76277	8.304		1.72156	5.0592		1.68391	1.7992		1.77516	7.828		1.74294	3.0996		1.71639	1.8072		1.67215	0.6064		1.77901	7.024		1.76147	2.0532		1.74115	1.2108		1.69626	0.3426											54.8	0.04461		55.2	0.08048
			1.76348	8.352		1.72204	5.096		1.68436	1.8136		1.77576	7.924		1.74367	3.1228		1.71695	1.8236		1.67268	0.6124		1.77959	7.128		1.76228	2.0772		1.74184	1.2276		1.69696	0.34732											54.9	0.04435		55.3	0.08038
			1.76424	8.392		1.72244	5.1384		1.68474	1.8296		1.77659	7.964		1.74448	3.1396		1.71752	1.8396		1.67322	0.6184		1.78029	7.204		1.76308	2.1024		1.74256	1.2436		1.69771	0.3512											55	0.0443		55.4	0.08029
			1.76486	8.456		1.72292	5.1752		1.68515	1.8448		1.77736	8.02		1.74519	3.1648		1.71809	1.8556		1.67375	0.6244		1.781	7.276		1.76387	2.1292		1.74328	1.2592		1.69839	0.35612											55.1	0.04414		55.5	0.08016
			1.76538	8.536		1.72337	5.2144		1.68553	1.8608		1.77778	8.156		1.74576	3.202		1.71867	1.8712		1.67425	0.6308		1.78162	7.372		1.76463	2.16		1.74399	1.2748		1.69912	0.36028											55.2	0.04392		55.6	0.08003
			1.76604	8.592		1.72381	5.2544		1.68592	1.8768		1.77818	8.3		1.74628	3.244		1.71923	1.8876		1.67479	0.6368		1.78228	7.456		1.76546	2.1816		1.74474	1.2892		1.69983	0.3648											55.3	0.04376		55.7	0.07992
			1.76675	8.64		1.72422	5.296		1.68633	1.892		1.77906	8.328		1.74682	3.2836		1.71983	1.9024		1.67532	0.6428		1.78282	7.572		1.7663	2.2024		1.74545	1.3048		1.70055	0.36908											55.4	0.04378		55.8	0.07982
			1.76742	8.696		1.7247	5.3328		1.68671	1.908		1.78004	8.332		1.74746	3.3148		1.72042	1.9176		1.67585	0.6488		1.78354	7.64		1.76713	2.2244		1.74617	1.3208		1.70125	0.3738											55.5	0.04406		55.9	0.07968
			1.76808	8.752		1.72514	5.3728		1.68709	1.924		1.78079	8.392		1.74792	3.3624		1.72101	1.9332		1.67638	0.6548		1.78421	7.724		1.76784	2.2608		1.74691	1.3348		1.70197	0.37816											55.6	0.04382		56	0.07955
			1.76841	8.864		1.72561	5.4104		1.68748	1.94		1.78147	8.468		1.74875	3.3772		1.7216	1.9484		1.67692	0.6608		1.785	7.776		1.76864	2.2868		1.74768	1.348		1.70266	0.38296											55.7	0.04341		56.1	0.07947
			1.76883	8.96		1.72605	5.4496		1.68789	1.9552		1.78208	8.56		1.74946	3.4024		1.72218	1.964		1.67742	0.6672		1.78553	7.892		1.76942	2.3148		1.74845	1.3608		1.70338	0.38736											55.8	0.04349		56.2	0.07934
			1.7695	9.016		1.72643	5.4936		1.68827	1.9712		1.78288	8.608		1.7502	3.4252		1.72274	1.9804		1.67795	0.6732		1.78613	7.992		1.77026	2.3344		1.74923	1.3728		1.70407	0.39204											55.9	0.04371		56.3	0.0792
			1.76987	9.12		1.72693	5.5288		1.68868	1.9864		1.78369	8.652		1.7508	3.4596		1.72336	1.9944		1.67848	0.6792		1.78678	8.08		1.77107	2.3588		1.74998	1.3868		1.70476	0.39692											56	0.04366		56.4	0.07915
			1.77078	9.136		1.72744	5.564		1.68907	2.0024		1.78447	8.704		1.75152	3.4844		1.72392	2.0108		1.67899	0.6856		1.78752	8.144		1.77183	2.39		1.75075	1.3992		1.70546	0.4016											56.1	0.04342		56.5	0.07901
			1.77139	9.2		1.72784	5.6064		1.68945	2.0184		1.78498	8.82		1.75208	3.522		1.72436	2.0316		1.67952	0.6916		1.78833	8.192		1.77261	2.4184		1.75153	1.4116		1.70617	0.406											56.2	0.04346		56.6	0.07888
			1.77201	9.264		1.72838	5.6392		1.68983	2.0344		1.78588	8.844		1.75281	3.5456		1.72494	2.0472		1.68005	0.6976		1.7888	8.324		1.77335	2.4508		1.75228	1.4256		1.70684	0.4112											56.3	0.04336		56.7	0.07877
			1.77258	9.336		1.7288	5.68		1.69021	2.0504		1.78683	8.856		1.75365	3.56		1.72549	2.064		1.68058	0.7036		1.78956	8.384		1.77417	2.474		1.75303	1.4392		1.70755	0.4156											56.4	0.04315		56.8	0.07869
			1.77358	9.336		1.72967	5.6896		1.691	2.056		1.78729	8.984		1.75469	3.556		1.72628	2.072		1.68143	0.7056		1.79045	8.412		1.77509	2.4848		1.75399	1.4416		1.70848	0.4168											56.5	0.04301		56.9	0.07861
																																													56.6	0.04304		57	0.07851
																																													56.7	0.04304		57.1	0.07838
																																													56.8	0.04291		57.2	0.07829
																																													56.9	0.04291		57.3	0.07818
																																													57	0.04283		57.4	0.0781
																																													57.1	0.0428		57.5	0.07803
																																													57.2	0.04302		57.6	0.0779
																																													57.3	0.04275		57.7	0.07778
																																													57.4	0.04266		57.8	0.07752
																																													57.5	0.04262		57.9	0.07746
																																													57.6	0.04253		58	0.07754
																																													57.7	0.04245		58.1	0.07725
																																													57.8	0.04237		58.2	0.0771
																																													57.9	0.04237		58.3	0.07718
																																													58	0.04224		58.4	0.0772
																																													58.1	0.04219		58.5	0.07702
																																													58.2	0.04216		58.6	0.07672
																																													58.3	0.04208		58.7	0.0768
																																													58.4	0.04202		58.8	0.07664
																																													58.5	0.04197		58.9	0.0768
																																													58.6	0.04189		59	0.07635
																																													58.7	0.04186		59.1	0.0763
																																													58.8	0.04179		59.2	0.07626
																																													58.9	0.04168		59.3	0.0764
																																													59	0.04165		59.4	0.07624
																																													59.1	0.04154		59.5	0.07611
																																													59.2	0.04118		59.6	0.07598
																																													59.3	0.04163		59.7	0.07587
																																													59.4	0.04147		59.8	0.07557
																																													59.5	0.04139		59.9	0.07555
																																													59.6	0.0413		60	0.07547
																																													59.7	0.04122		60.1	0.07558
																																													59.8	0.04118		60.2	0.0755
																																													59.9	0.04107		60.3	0.07538
																																													60	0.04112		60.4	0.07528
																																													60.1	0.04107		60.5	0.07518
																																													60.2	0.04096		60.6	0.07483
																																													60.3	0.04086		60.7	0.07485
																																													60.4	0.04091		60.8	0.07496
																																													60.5	0.04042		60.9	0.07482
																																													60.6	0.04051		61	0.0747
																																													60.7	0.04074		61.1	0.07461
																																													60.8	0.04074		61.2	0.07451
																																													60.9	0.04058		61.3	0.07445
																																													61	0.04051		61.4	0.07434
																																													61.1	0.04053		61.5	0.07429
																																													61.2	0.04042		61.6	0.07418
																																													61.3	0.0404		61.7	0.07395
																																													61.4	0.04029		61.8	0.07386
																																													61.5	0.04026		61.9	0.07381
																																													61.6	0.04019		62	0.07371
																																													61.7	0.04016		62.1	0.0737
																																													61.8	0.04005		62.2	0.07362
																																													61.9	0.04003		62.3	0.0737
																																													62	0.03995		62.4	0.07358
																																													62.1	0.03995		62.5	0.07341
																																													62.2	0.03986		62.6	0.07331
																																													62.3	0.03986		62.7	0.0732
																																													62.4	0.03978		62.8	0.07312
																																													62.5	0.03968		62.9	0.07307
																																													62.6	0.03973		63	0.07299
																																													62.7	0.03965		63.1	0.07291
																																													62.8	0.0396		63.2	0.07274
																																													62.9	0.03958		63.3	0.07274
																																													63	0.03923		63.4	0.07259
																																													63.1	0.03922		63.5	0.07256
																																													63.2	0.0395		63.6	0.0725
																																													63.3	0.03938		63.7	0.07242
																																													63.4	0.03936		63.8	0.07227
																																													63.5	0.0393		63.9	0.07222
																																													63.6	0.03923		64	0.07213
																																													63.7	0.03918		64.1	0.07208
																																													63.8	0.03909		64.2	0.07197
																																													63.9	0.03909		64.3	0.0719
																																													64	0.03902		64.4	0.07181
																																													64.1	0.03891		64.5	0.07176
																																													64.2	0.03875		64.6	0.0717
																																													64.3	0.03867		64.7	0.07162
																																													64.4	0.03875		64.8	0.07154
																																													64.5	0.03906		64.9	0.07144
																																													64.6	0.03882		65	0.07131
																																													64.7	0.03875		65.1	0.0713
																																													64.8	0.03864		65.2	0.07123
																																													64.9	0.03862		65.3	0.0711
																																													65	0.03859		65.4	0.07102
																																													65.1	0.03853		65.5	0.07101
																																													65.2	0.03842		65.6	0.07091
																																													65.3	0.03843		65.7	0.07077
																																													65.4	0.0384		65.8	0.07075
																																													65.5	0.03829		65.9	0.07074
																																													65.6	0.03829		66	0.07075
																																													65.7	0.03821		66.1	0.07067
																																													65.8	0.03814		66.2	0.07061
																																													65.9	0.03813		66.3	0.07054
																																													66	0.03813		66.4	0.0704
																																													66.1	0.03803		66.5	0.07032
																																													66.2	0.03806		66.6	0.07024
																																													66.3	0.038		66.7	0.07021
																																													66.4	0.03789		66.8	0.0701
																																													66.5	0.03782		66.9	0.07
																																													66.6	0.03784		67	0.06998
																																													66.7	0.03781		67.1	0.06987
																																													66.8	0.03773		67.2	0.06982
																																													66.9	0.03768		67.3	0.06974
																																													67	0.03766		67.4	0.06966
																																													67.1	0.03762		67.5	0.06954
																																													67.2	0.03763		67.6	0.0695
																																													67.3	0.03754		67.7	0.06936
																																													67.4	0.03741		67.8	0.06938
																																													67.5	0.03744		67.9	0.06923
																																													67.6	0.03722		68	0.06918
																																													67.7	0.03712		68.1	0.0691
																																													67.8	0.03752		68.2	0.06902
																																													67.9	0.03728		68.3	0.06898
																																													68	0.03723		68.4	0.06891
																																													68.1	0.03717		68.5	0.06882
																																													68.2	0.0371		68.6	0.06877
																																													68.3	0.03707		68.7	0.06869
																																													68.4	0.03704		68.8	0.06864
																																													68.5	0.03706		68.9	0.06853
																																													68.6	0.03694		69	0.06848
																																													68.7	0.03685		69.1	0.06842
																																													68.8	0.03686		69.2	0.06834
																																													68.9	0.03685		69.3	0.0683
																																													69	0.03683		69.4	0.06822
																																													69.1	0.03675		69.5	0.06821
																																													69.2	0.03675		69.6	0.06808
																																													69.3	0.0367		69.7	0.06803
																																													69.4	0.03672		69.8	0.06795
																																													69.5	0.03656		69.9	0.06789
																																													69.6	0.03653		70	0.06776
																																													69.7	0.03651		70.1	0.06773
																																													69.8	0.03656		70.2	0.06766
																																													69.9	0.03646		70.3	0.06762
																																													70	0.03635		70.4	0.0675
																																													70.1	0.0364		70.5	0.06749
																																													70.2	0.03624		70.6	0.06744
																																													70.3	0.03614		70.7	0.06734
																																													70.4	0.03637		70.8	0.06726
																																													70.5	0.03619		70.9	0.06726
																																													70.6	0.03616		71	0.06714
																																													70.7	0.03613		71.1	0.06707
																																													70.8	0.03584		71.2	0.06702
																																													70.9	0.03626		71.3	0.06691
																																													71	0.03608		71.4	0.0669
																																													71.1	0.036		71.5	0.0668
																																													71.2	0.03595		71.6	0.06677
																																													71.3	0.03586		71.7	0.06666
																																													71.4	0.0356		71.8	0.06648
																																													71.5	0.03566		71.9	0.06659
																																													71.6	0.03582		72	0.06653
																																													71.7	0.0357		72.1	0.06648
																																													71.8	0.03574		72.2	0.06635
																																													71.9	0.03565		72.3	0.06622
																																													72	0.03566		72.4	0.06622
																																													72.1	0.03562		72.5	0.06613
																																													72.2	0.03555		72.6	0.0661
																																													72.3	0.03581		72.7	0.066
																																													72.4	0.03568		72.8	0.06597
																																													72.5	0.03558		72.9	0.06571
																																													72.6	0.03557		73	0.06568
																																													72.7	0.0355		73.1	0.0659
																																													72.8	0.03542		73.2	0.0657
																																													72.9	0.03541		73.3	0.06565
																																													73	0.03544		73.4	0.0656
																																													73.1	0.03531		73.5	0.06552
																																													73.2	0.03523		73.6	0.06547
																																													73.3	0.03504		73.7	0.06539
																																													73.4	0.03528		73.8	0.06518
																																													73.5	0.03526		73.9	0.06523
																																													73.6	0.03515		74	0.06515
																																													73.7	0.03515		74.1	0.06509
																																													73.8	0.03506		74.2	0.06499
																																													73.9	0.03499		74.3	0.06488
																																													74	0.03491		74.4	0.0649
																																													74.1	0.03486		74.5	0.06485
																																													74.2	0.03474		74.6	0.0647
																																													74.3	0.03478		74.7	0.06467
																																													74.4	0.03483		74.8	0.06461
																																													74.5	0.03459		74.9	0.06456
																																													74.6	0.03443		75	0.06453
																																													74.7	0.03456		75.1	0.06443
																																													74.8	0.03477		75.2	0.06437
																																													74.9	0.0347		75.3	0.06426
																																													75	0.03459		75.4	0.06426
																																													75.1	0.0345		75.5	0.06419
																																													75.2	0.03453		75.6	0.06406
																																													75.3	0.03448		75.7	0.06403
																																													75.4	0.0344		75.8	0.06392
																																													75.5	0.03435		75.9	0.06389
																																													75.6	0.03443		76	0.06382
																																													75.7	0.03438		76.1	0.06376
																																													75.8	0.03435		76.2	0.06371
																																													75.9	0.03427		76.3	0.06365
																																													76	0.0343		76.4	0.06354
																																													76.1	0.03424		76.5	0.0635
																																													76.2	0.03414		76.6	0.06344
																																													76.3	0.03414		76.7	0.06339
																																													76.4	0.0341		76.8	0.06334
																																													76.5	0.03405		76.9	0.06322
																																													76.6	0.03406		77	0.06312
																																													76.7	0.03411		77.1	0.06299
																																													76.8	0.03403		77.2	0.06298
																																													76.9	0.0339		77.3	0.06296
																																													77	0.03394		77.4	0.06288
																																													77.1	0.03397		77.5	0.0629
																																													77.2	0.03395		77.6	0.06274
																																													77.3	0.03384		77.7	0.06269
																																													77.4	0.03376		77.8	0.06267
																																													77.5	0.03381		77.9	0.06261
																																													77.6	0.03376		78	0.06262
																																													77.7	0.0337		78.1	0.06256
																																													77.8	0.03366		78.2	0.06253
																																													77.9	0.03363		78.3	0.06242
																																													78	0.03355		78.4	0.06238
																																													78.1	0.0336		78.5	0.06243
																																													78.2	0.03354		78.6	0.06237
																																													78.3	0.0335		78.7	0.06232
																																													78.4	0.03347		78.8	0.06218
																																													78.5	0.03334		78.9	0.06221
																																													78.6	0.03344		79	0.06208
																																													78.7	0.03341		79.1	0.06205
																																													78.8	0.03339		79.2	0.06192
																																													78.9	0.03334		79.3	0.06187
																																													79	0.03326		79.4	0.06186
																																													79.1	0.03323		79.5	0.06174
																																													79.2	0.03314		79.6	0.0617
																																													79.3	0.03326		79.7	0.06165
																																													79.4	0.03318		79.8	0.0616
																																													79.5	0.03318		79.9	0.06155
																																													79.6	0.03309		80	0.06142
																																													79.7	0.03315		80.1	0.06139
																																													79.8	0.03304		80.2	0.06138
																																													79.9	0.03301		80.3	0.06131
																																													80	0.03298		80.4	0.06125
																																													80.1	0.03301		80.5	0.06122
																																													80.2	0.03291		80.6	0.06112
																																													80.3	0.03282		80.7	0.06106
																																													80.4	0.0329		80.8	0.06101
																																													80.5	0.03285		80.9	0.06101
																																													80.6	0.03285		81	0.0609
																																													80.7	0.0328		81.1	0.06083
																																													80.8	0.03269		81.2	0.06077
																																													80.9	0.03275		81.3	0.06075
																																													81	0.0327		81.4	0.06072
																																													81.1	0.03269		81.5	0.06051
																																													81.2	0.03267		81.6	0.06059
																																													81.3	0.03256		81.7	0.06051
																																													81.4	0.03259		81.8	0.0605
																																													81.5	0.0325		81.9	0.06042
																																													81.6	0.03246		82	0.0604
																																													81.7	0.03243		82.1	0.06035
																																													81.8	0.03237		82.2	0.06026
																																													81.9	0.0324		82.3	0.06018
																																													82	0.03242		82.4	0.06013
																																													82.1	0.03237		82.5	0.06008
																																													82.2	0.03232		82.6	0.06005
																																													82.3	0.03226		82.7	0.05995
																																													82.4	0.03229		82.8	0.05997
																																													82.5	0.03226		82.9	0.05994
																																													82.6	0.03219		83	0.05998
																																													82.7	0.03219		83.1	0.05992
																																													82.8	0.03218		83.2	0.05989
																																													82.9	0.03182		83.3	0.05979
																																													83	0.03226		83.4	0.05973
																																													83.1	0.03214		83.5	0.05974
																																													83.2	0.03203		83.6	0.05966
																																													83.3	0.03195		83.7	0.05952
																																													83.4	0.03203		83.8	0.05952
																																													83.5	0.03194		83.9	0.05942
																																													83.6	0.03198		84	0.05933
																																													83.7	0.03197		84.1	0.0593
																																													83.8	0.03192		84.2	0.05923
																																													83.9	0.03181		84.3	0.0592
																																													84	0.03182		84.4	0.0591
																																													84.1	0.03181		84.5	0.05888
																																													84.2	0.03181		84.6	0.05914
																																													84.3	0.03178		84.7	0.05898
																																													84.4	0.03173		84.8	0.05893
																																													84.5	0.0317		84.9	0.05885
																																													84.6	0.0317		85	0.05878
																																													84.7	0.03171		85.1	0.05877
																																													84.8	0.0315		85.2	0.05853
																																													84.9	0.03144		85.3	0.05845
																																													85	0.03131		85.4	0.05851
																																													85.1	0.03166		85.5	0.05858
																																													85.2	0.03154		85.6	0.05856
																																													85.3	0.03147		85.7	0.05848
																																													85.4	0.03144		85.8	0.05842
																																													85.5	0.03144		85.9	0.05837
																																													85.6	0.03138		86	0.0583
																																													85.7	0.03144		86.1	0.05824
																																													85.8	0.03128		86.2	0.05821
																																													85.9	0.03131		86.3	0.05816
																																													86	0.03126		86.4	0.05813
																																													86.1	0.03126		86.5	0.05802
																																													86.2	0.03118		86.6	0.058
																																													86.3	0.03118		86.7	0.05798
																																													86.4	0.03114		86.8	0.05792
																																													86.5	0.03112		86.9	0.05779
																																													86.6	0.03112		87	0.05779
																																													86.7	0.03102		87.1	0.05773
																																													86.8	0.03112		87.2	0.05763
																																													86.9	0.03106		87.3	0.05758
																																													87	0.03107		87.4	0.05752
																																													87.1	0.03093		87.5	0.05746
																																													87.2	0.03094		87.6	0.05744
																																													87.3	0.03091		87.7	0.05733
																																													87.4	0.03094		87.8	0.05736
																																													87.5	0.0309		87.9	0.05726
																																													87.6	0.03082		88	0.05728
																																													87.7	0.03078		88.1	0.05712
																																													87.8	0.03078		88.2	0.0571
																																													87.9	0.0308		88.3	0.05707
																																													88	0.0308		88.4	0.05704
																																													88.1	0.0307		88.5	0.05698
																																													88.2	0.03072		88.6	0.05698
																																													88.3	0.03051		88.7	0.05688
																																													88.4	0.03074		88.8	0.05693
																																													88.5	0.03056		88.9	0.05677
																																													88.6	0.03067		89	0.05672
																																													88.7	0.03061		89.1	0.05667
																																													88.8	0.03043		89.2	0.05662
																																													88.9	0.0305		89.3	0.05662
																																													89	0.03046		89.4	0.05659
																																													89.1	0.03048		89.5	0.05654
																																													89.2	0.03045		89.6	0.05642
																																													89.3	0.03037		89.7	0.0563
																																													89.4	0.03042		89.8	0.05632
																																													89.5	0.03042		89.9	0.05626
																																													89.6	0.0303		90	0.05619
																																													89.7	0.03034		90.1	0.05642
																																													89.8	0.03026		90.2	0.05624
																																													89.9	0.03027		90.3	0.05618
																																													90	0.03026		90.4	0.05618
																																													90.1	0.03022		90.5	0.05606
																																													90.2	0.0301		90.6	0.05605
																																													90.3	0.03019		90.7	0.05598
																																													90.4	0.02994		90.8	0.05595
																																													90.5	0.0299		90.9	0.05586
																																													90.6	0.03002		91	0.05589
																																													90.7	0.02997		91.1	0.05582
																																													90.8	0.03019		91.2	0.05574
																																													90.9	0.03021		91.3	0.0557
																																													91	0.03018		91.4	0.05565
																																													91.1	0.03005		91.5	0.0556
																																													91.2	0.03002		91.6	0.05554
																																													91.3	0.03002		91.7	0.0555
																																													91.4	0.03005		91.8	0.05547
																																													91.5	0.0299		91.9	0.05547
																																													91.6	0.02992		92	0.05541
																																													91.7	0.02994		92.1	0.05538
																																													91.8	0.02986		92.2	0.05528
																																													91.9	0.02982		92.3	0.0553
																																													92	0.02986		92.4	0.05522
																																													92.1	0.02984		92.5	0.0552
																																													92.2	0.02978		92.6	0.05514
																																													92.3	0.02974		92.7	0.05514
																																													92.4	0.02971		92.8	0.0551
																																													92.5	0.02965		92.9	0.05506
																																													92.6	0.02966		93	0.05477
																																													92.7	0.0297		93.1	0.05483
																																													92.8	0.02966		93.2	0.05485
																																													92.9	0.02958		93.3	0.0548
																																													93	0.02963		93.4	0.05475
																																													93.1	0.02957		93.5	0.05474
																																													93.2	0.0296		93.6	0.05494
																																													93.3	0.02952		93.7	0.05477
																																													93.4	0.02934		93.8	0.0547
																																													93.5	0.02928		93.9	0.05466
																																													93.6	0.02963		94	0.05438
																																													93.7	0.02957		94.1	0.05464
																																													93.8	0.02914		94.2	0.05459
																																													93.9	0.02944		94.3	0.05446
																																													94	0.02938		94.4	0.05446
																																													94.1	0.02936		94.5	0.05438
																																													94.2	0.02931		94.6	0.05434
																																													94.3	0.02931		94.7	0.05427
																																													94.4	0.0293		94.8	0.05426
																																													94.5	0.02963		94.9	0.05422
																																													94.6	0.02922		95	0.05418
																																													94.7	0.02922		95.1	0.05414
																																													94.8	0.02928		95.2	0.05411
																																													94.9	0.02939		95.3	0.05406
																																													95	0.0292		95.4	0.05405
																																													95.1	0.02934		95.5	0.05403
																																													95.2	0.02922		95.6	0.05398
																																													95.3	0.0292		95.7	0.05394
																																													95.4	0.02918		95.8	0.05389
																																													95.5	0.02912		95.9	0.05378
																																													95.6	0.02915		96	0.05382
																																													95.7	0.02912		96.1	0.05376
																																													95.8	0.02907		96.2	0.05373
																																													95.9	0.02909		96.3	0.0537
																																													96	0.02904		96.4	0.05366
																																													96.1	0.02902		96.5	0.0536
																																													96.2	0.02899		96.6	0.05355
																																													96.3	0.02902		96.7	0.05355
																																													96.4	0.02899		96.8	0.05349
																																													96.5	0.02898		96.9	0.05349
																																													96.6	0.02902		97	0.05338
																																													96.7	0.02894		97.1	0.05336
																																													96.8	0.0289		97.2	0.05333
																																													96.9	0.02896		97.3	0.05333
																																													97	0.02891		97.4	0.05326
																																													97.1	0.02886		97.5	0.05333
																																													97.2	0.0288		97.6	0.05326
																																													97.3	0.0289		97.7	0.0532
																																													97.4	0.0288		97.8	0.05315
																																													97.5	0.02888		97.9	0.05315
																																													97.6	0.02883		98	0.05309
																																													97.7	0.02877		98.1	0.05282
																																													97.8	0.02875		98.2	0.05285
																																													97.9	0.02877		98.3	0.05288
																																													98	0.02872		98.4	0.05283
																																													98.1	0.02851		98.5	0.05291
																																													98.2	0.02845		98.6	0.05293
																																													98.3	0.0289		98.7	0.05288
																																													98.4	0.02864		98.8	0.05282
																																													98.5	0.0287		98.9	0.05277
																																													98.6	0.02864		99	0.05274
																																													98.7	0.02864		99.1	0.05275
																																													98.8	0.02867		99.2	0.05269
																																													98.9	0.02853		99.3	0.05256
																																													99	0.0285		99.4	0.05238
																																													99.1	0.0284		99.5	0.05246
																																													99.2	0.0285		99.6	0.05245
																																													99.3	0.02853		99.7	0.05238
																																													99.4	0.0284		99.8	0.05237
																																													99.5	0.02843		99.9	0.05259
																																													99.6	0.02845		100	0.0524
																																													99.7	0.02832		100.1	0.05235
																																													99.8	0.02842		100.2	0.05232
																																													99.9	0.02806		100.3	0.05227
																																													100	0.02842		100.4	0.05221
																																													100.1	0.02837		100.5	0.05218
																																													100.2	0.02832		100.6	0.0521
																																													100.3	0.02835		100.7	0.05214
																																													100.4	0.02824		100.8	0.05208
																																													100.5	0.02816		100.9	0.05203
																																													100.6	0.02832		101	0.05198
																																													100.7	0.02826		101.1	0.05197
																																													100.8	0.02821		101.2	0.05194
																																													100.9	0.02821		101.3	0.05186
																																													101	0.0281		101.4	0.05189
																																													101.1	0.02821		101.5	0.05179
																																													101.2	0.02816		101.6	0.05181
																																													101.3	0.02814		101.7	0.05179
																																													101.4	0.02806		101.8	0.05173
																																													101.5	0.02806		101.9	0.05168
																																													101.6	0.02808		102	0.05166
																																													101.7	0.028		102.1	0.0516
																																													101.8	0.02806		102.2	0.0516
																																													101.9	0.02808		102.3	0.05157
																																													102	0.02794		102.4	0.05155
																																													102.1	0.02808		102.5	0.05155
																																													102.2	0.02794		102.6	0.05149
																																													102.3	0.02797		102.7	0.05144
																																													102.4	0.02797		102.8	0.05139
																																													102.5	0.02789		102.9	0.05131
																																													102.6	0.02789		103	0.05128
																																													102.7	0.02784		103.1	0.05128
																																													102.8	0.02782		103.2	0.05123
																																													102.9	0.02781		103.3	0.0512
																																													103	0.0279		103.4	0.05122
																																													103.1	0.02766		103.5	0.05118
																																													103.2	0.02765		103.6	0.0511
																																													103.3	0.02786		103.7	0.0511
																																													103.4	0.02776		103.8	0.05083
																																													103.5	0.02776		103.9	0.05109
																																													103.6	0.02768		104	0.05099
																																													103.7	0.02766		104.1	0.05096
																																													103.8	0.02766		104.2	0.05098
																																													103.9	0.02763		104.3	0.0509
																																													104	0.02768		104.4	0.0509
																																													104.1	0.02766		104.5	0.05088
																																													104.2	0.02771		104.6	0.05078
																																													104.3	0.02762		104.7	0.05074
																																													104.4	0.0276		104.8	0.05075
																																													104.5	0.02726		104.9	0.05069
																																													104.6	0.02739		105	0.05066
																																													104.7	0.02749		105.1	0.05059
																																													104.8	0.02771		105.2	0.05054
																																													104.9	0.02757		105.3	0.05051
																																													105	0.0276		105.4	0.0505
																																													105.1	0.02758		105.5	0.05045
																																													105.2	0.0275		105.6	0.05045
																																													105.3	0.02749		105.7	0.05045
																																													105.4	0.02747		105.8	0.05035
																																													105.5	0.02746		105.9	0.05037
																																													105.6	0.02744		106	0.0503
																																													105.7	0.02742		106.1	0.05026
																																													105.8	0.02746		106.2	0.05026
																																													105.9	0.02736		106.3	0.05021
																																													106	0.02739		106.4	0.05018
																																													106.1	0.02736		106.5	0.05013
																																													106.2	0.02728		106.6	0.0501
																																													106.3	0.02731		106.7	0.05011
																																													106.4	0.02739		106.8	0.05006
																																													106.5	0.02731		106.9	0.05006
																																													106.6	0.02723		107	0.04995
																																													106.7	0.0273		107.1	0.04992
																																													106.8	0.02723		107.2	0.0499
																																													106.9	0.02734		107.3	0.04984
																																													107	0.0272		107.4	0.0499
																																													107.1	0.02728		107.5	0.04984
																																													107.2	0.02728		107.6	0.04982
																																													107.3	0.02718		107.7	0.04978
																																													107.4	0.02717		107.8	0.04973
																																													107.5	0.0272		107.9	0.0497
																																													107.6	0.02714		108	0.04968
																																													107.7	0.02712		108.1	0.04966
																																													107.8	0.02709		108.2	0.04962
																																													107.9	0.02701		108.3	0.04957
																																													108	0.02712		108.4	0.04954
																																													108.1	0.02698		108.5	0.04952
																																													108.2	0.02686		108.6	0.0495
																																													108.3	0.02694		108.7	0.04939
																																													108.4	0.02694		108.8	0.04942
																																													108.5	0.02726		108.9	0.04939
																																													108.6	0.02706		109	0.04941
																																													108.7	0.02706		109.1	0.0493
																																													108.8	0.02696		109.2	0.04928
																																													108.9	0.02694		109.3	0.04928
																																													109	0.02691		109.4	0.04925
																																													109.1	0.02685		109.5	0.0492
																																													109.2	0.02688		109.6	0.0491
																																													109.3	0.02678		109.7	0.04898
																																													109.4	0.02696		109.8	0.04899
																																													109.5	0.0268		109.9	0.04925
																																													109.6	0.02688		110	0.04915
																																													109.7	0.02683		110.1	0.04906
																																													109.8	0.02683		110.2	0.04906
																																													109.9	0.0268		110.3	0.0489
																																													110	0.0268		110.4	0.0489
																																													110.1	0.02683		110.5	0.04894
																																													110.2	0.02678		110.6	0.04893
																																													110.3	0.02674		110.7	0.04888
																																													110.4	0.02674		110.8	0.04885
																																													110.5	0.0267		110.9	0.04882
																																													110.6	0.02669		111	0.0488
																																													110.7	0.02667		111.1	0.04867
																																													110.8	0.02672		111.2	0.04867
																																													110.9	0.02672		111.3	0.0487
																																													111	0.02667		111.4	0.04866
																																													111.1	0.02661		111.5	0.04866
																																													111.2	0.02662		111.6	0.04861
																																													111.3	0.02658		111.7	0.04862
																																													111.4	0.02661		111.8	0.04854
																																													111.5	0.02662		111.9	0.04851
																																													111.6	0.02659		112	0.04838
																																													111.7	0.02661		112.1	0.04848
																																													111.8	0.02662		112.2	0.04842
																																													111.9	0.02651		112.3	0.04843
																																													112	0.02651		112.4	0.04832
																																													112.1	0.0265		112.5	0.04835
																																													112.2	0.02658		112.6	0.04832
																																													112.3	0.02653		112.7	0.04829
																																													112.4	0.0265		112.8	0.04826
																																													112.5	0.02646		112.9	0.04822
																																													112.6	0.0265		113	0.04819
																																													112.7	0.0265		113.1	0.04818
																																													112.8	0.02643		113.2	0.04811
																																													112.9	0.02645		113.3	0.04808
																																													113	0.02611		113.4	0.04808
																																													113.1	0.02653		113.5	0.04805
																																													113.2	0.02643		113.6	0.04802
																																													113.3	0.02637		113.7	0.04795
																																													113.4	0.02634		113.8	0.04797
																																													113.5	0.02634		113.9	0.04795
																																													113.6	0.02629		114	0.04787
																																													113.7	0.02632		114.1	0.04787
																																													113.8	0.02635		114.2	0.04784
																																													113.9	0.02632		114.3	0.04782
																																													114	0.02629		114.4	0.04781
																																													114.1	0.02635		114.5	0.04776
																																													114.2	0.02622		114.6	0.04766
																																													114.3	0.02622		114.7	0.04766
																																													114.4	0.02616		114.8	0.04768
																																													114.5	0.02616		114.9	0.04763
																																													114.6	0.02618		115	0.04763
																																													114.7	0.02605		115.1	0.04762
																																													114.8	0.02621		115.2	0.04752
																																													114.9	0.02624		115.3	0.0473
																																													115	0.02616		115.4	0.04733
																																													115.1	0.02582		115.5	0.04738
																																													115.2	0.026		115.6	0.04739
																																													115.3	0.02622		115.7	0.04733
																																													115.4	0.02618		115.8	0.04734
																																													115.5	0.02608		115.9	0.04752
																																													115.6	0.02613		116	0.04739
																																													115.7	0.02606		116.1	0.04736
																																													115.8	0.02611		116.2	0.04736
																																													115.9	0.02613		116.3	0.04731
																																													116	0.02606		116.4	0.04723
																																													116.1	0.02568		116.5	0.04718
																																													116.2	0.02592		116.6	0.04718
																																													116.3	0.02622		116.7	0.04712
																																													116.4	0.02581		116.8	0.04714
																																													116.5	0.02616		116.9	0.04714
																																													116.6	0.02597		117	0.04707
																																													116.7	0.02589		117.1	0.04707
																																													116.8	0.02563		117.2	0.04698
																																													116.9	0.02574		117.3	0.04696
																																													117	0.02576		117.4	0.04682
																																													117.1	0.02578		117.5	0.04678
																																													117.2	0.0261		117.6	0.04678
																																													117.3	0.0259		117.7	0.04678
																																													117.4	0.02586		117.8	0.04675
																																													117.5	0.02576		117.9	0.04694
																																													117.6	0.02565		118	0.04685
																																													117.7	0.02558		118.1	0.0468
																																													117.8	0.02554		118.2	0.04674
																																													117.9	0.02525		118.3	0.04656
																																													118	0.02517		118.4	0.0467
																																													118.1	0.02534		118.5	0.04672
																																													118.2	0.02539		118.6	0.04669
																																													118.3	0.02544		118.7	0.04666
																																													118.4	0.02523		118.8	0.04661
																																													118.5	0.02518		118.9	0.04654
																																													118.6	0.02512		119	0.04658
																																													118.7	0.02518		119.1	0.0465
																																													118.8	0.0252		119.2	0.04646
																																													118.9	0.0251		119.3	0.04642
																																													119	0.02506		119.4	0.04643
																																													119.1	0.02501		119.5	0.04632
																																													119.2	0.0252		119.6	0.04635
																																													119.3	0.02507		119.7	0.04632
																																													119.4	0.02507		119.8	0.04629
																																													119.5	0.0251		119.9	0.04603
																																													119.6	0.02499		120	0.04632
																																													119.7	0.02502		120.1	0.04624
																																													119.8	0.02493		120.2	0.04619
																																													119.9	0.02475		120.3	0.04621
																																													120	0.02488		120.4	0.04611
																																													120.1	0.02488		120.5	0.04611
																																													120.2	0.0249		120.6	0.04611
																																													120.3	0.02462		120.7	0.04606
																																													120.4	0.0248		120.8	0.04602
																																													120.5	0.02496		120.9	0.04602
																																													120.6	0.02485		121	0.04597
																																													120.7	0.02482		121.1	0.0457
																																													120.8	0.02485		121.2	0.04592
																																													120.9	0.0249		121.3	0.04592
																																													121	0.02494		121.4	0.04587
																																													121.1	0.0249		121.5	0.04587
																																													121.2	0.0249		121.6	0.04581
																																													121.3	0.02461		121.7	0.04584
																																													121.4	0.02478		121.8	0.04578
																																													121.5	0.02502		121.9	0.04574
																																													121.6	0.02506		122	0.04574
																																													121.7	0.02498		122.1	0.04568
																																													121.8	0.02491		122.2	0.04558
																																													121.9	0.02464		122.3	0.04565
																																													122	0.0248		122.4	0.0456
																																													122.1	0.0252		122.5	0.0456
																																													122.2	0.02493		122.6	0.04563
																																													122.3	0.02493		122.7	0.04562
																																													122.4	0.02499		122.8	0.04549
																																													122.5	0.02488		122.9	0.04549
																																													122.6	0.02494		123	0.04547
																																													122.7	0.0249		123.1	0.04542
																																													122.8	0.02488		123.2	0.04544
																																													122.9	0.02488		123.3	0.04523
																																													123	0.02493		123.4	0.04522
																																													123.1	0.02493		123.5	0.04517
																																													123.2	0.02488		123.6	0.0452
																																													123.3	0.02488		123.7	0.0452
																																													123.4	0.02488		123.8	0.0451
																																													123.5	0.02483		123.9	0.04514
																																													123.6	0.02488		124	0.04533
																																													123.7	0.02488		124.1	0.04522
																																													123.8	0.02485		124.2	0.04518
																																													123.9	0.02485		124.3	0.04509
																																													124	0.02483		124.4	0.0451
																																													124.1	0.0248		124.5	0.04507
																																													124.2	0.02475		124.6	0.04501
																																													124.3	0.02483		124.7	0.04499
																																													124.4	0.02454		124.8	0.04501
																																													124.5	0.02464		124.9	0.04498
																																													124.6	0.02466		125	0.04493
																																													124.7	0.02466		125.1	0.04491
																																													124.8	0.02469		125.2	0.04483
																																													124.9	0.02474		125.3	0.0448
																																													125	0.02494		125.4	0.04482
																																													125.1	0.0248		125.5	0.0448
																																													125.2	0.0247		125.6	0.04472
																																													125.3	0.02469		125.7	0.04475
																																													125.4	0.02462		125.8	0.04467
																																													125.5	0.02461		125.9	0.0447
																																													125.6	0.02462		126	0.04466
																																													125.7	0.0247		126.1	0.04466
																																													125.8	0.02464		126.2	0.04464
																																													125.9	0.02458		126.3	0.04458
																																													126	0.02462		126.4	0.04459
																																													126.1	0.02461		126.5	0.04456
																																													126.2	0.02462		126.6	0.04453
																																													126.3	0.02459		126.7	0.04454
																																													126.4	0.02454		126.8	0.0445
																																													126.5	0.02456		126.9	0.04443
																																													126.6	0.02459		127	0.04445
																																													126.7	0.02456		127.1	0.0444
																																													126.8	0.02458		127.2	0.0444
																																													126.9	0.0245		127.3	0.04435
																																													127	0.02456		127.4	0.04432
																																													127.1	0.0245		127.5	0.0443
																																													127.2	0.02445		127.6	0.04435
																																													127.3	0.02445		127.7	0.04424
																																													127.4	0.02422		127.8	0.04427
																																													127.5	0.02464		127.9	0.04418
																																													127.6	0.02445		128	0.04422
																																													127.7	0.02445		128.1	0.04414
																																													127.8	0.02446		128.2	0.04411
																																													127.9	0.0244		128.3	0.0441
																																													128	0.0244		128.4	0.04408
																																													128.1	0.02437		128.5	0.04414
																																													128.2	0.02438		128.6	0.04406
																																													128.3	0.02427		128.7	0.04406
																																													128.4	0.02442		128.8	0.04395
																																													128.5	0.0243		128.9	0.04392
																																													128.6	0.02434		129	0.04395
																																													128.7	0.02432		129.1	0.04394
																																													128.8	0.02424		129.2	0.0439
																																													128.9	0.02429		129.3	0.0439
																																													129	0.0243		129.4	0.04389
																																													129.1	0.02427		129.5	0.04386
																																													129.2	0.02426		129.6	0.04379
																																													129.3	0.02424		129.7	0.04379
																																													129.4	0.02427		129.8	0.04379
																																													129.5	0.02419		129.9	0.04373
																																													129.6	0.02421		130	0.04371
																																													129.7	0.02424		130.1	0.04373
																																													129.8	0.02421		130.2	0.04371
																																													129.9	0.02427		130.3	0.04366
																																													130	0.02418		130.4	0.0436
																																													130.1	0.02421		130.5	0.04363
																																													130.2	0.02422		130.6	0.04362
																																													130.3	0.02418		130.7	0.04346
																																													130.4	0.02414		130.8	0.04344
																																													130.5	0.02411		130.9	0.04358
																																													130.6	0.02411		131	0.0436
																																													130.7	0.02408		131.1	0.04357
																																													130.8	0.02416		131.2	0.0435
																																													130.9	0.02413		131.3	0.04347
																																													131	0.02406		131.4	0.04342
																																													131.1	0.02402		131.5	0.04341
																																													131.2	0.02405		131.6	0.04336
																																													131.3	0.02398		131.7	0.04334
																																													131.4	0.02403		131.8	0.04334
																																													131.5	0.02403		131.9	0.04333
																																													131.6	0.0241		132	0.04325
																																													131.7	0.02403		132.1	0.0433
																																													131.8	0.02398		132.2	0.04328
																																													131.9	0.02402		132.3	0.04323
																																													132	0.02397		132.4	0.04318
																																													132.1	0.02397		132.5	0.04304
																																													132.2	0.02392		132.6	0.04322
																																													132.3	0.02398		132.7	0.0433
																																													132.4	0.02395		132.8	0.0432
																																													132.5	0.02381		132.9	0.04314
																																													132.6	0.02357		133	0.04314
																																													132.7	0.02374		133.1	0.04314
																																													132.8	0.02373		133.2	0.04301
																																													132.9	0.02374		133.3	0.04291
																																													133	0.0241		133.4	0.04294
																																													133.1	0.02382		133.5	0.04293
																																													133.2	0.02374		133.6	0.04298
																																													133.3	0.02373		133.7	0.04314
																																													133.4	0.02368		133.8	0.04309
																																													133.5	0.02365		133.9	0.04301
																																													133.6	0.02363		134	0.04291
																																													133.7	0.02352		134.1	0.0429
																																													133.8	0.02328		134.2	0.04291
																																													133.9	0.02267		134.3	0.04291
																																													134	0.02181		134.4	0.04291
																																													134.1	0.02187		134.5	0.04283
																																													134.2	0.02157		134.6	0.04286
																																													134.3	0.02202		134.7	0.04285
																																													134.4	0.02176		134.8	0.04277
																																													134.5	0.02197		134.9	0.04278
																																													134.6	0.022		135	0.04277
																																													134.7	0.02203		135.1	0.04278
																																													134.8	0.02213		135.2	0.04269
																																													134.9	0.02211		135.3	0.0427
																																													135	0.02219		135.4	0.04266
																																													135.1	0.02224		135.5	0.04267
																																													135.2	0.02251		135.6	0.04269
																																													135.3	0.02242		135.7	0.04282
																																													135.4	0.02235		135.8	0.04282
																																													135.5	0.02245		135.9	0.04269
																																													135.6	0.02238		136	0.04267
																																													135.7	0.02246		136.1	0.04274
																																													135.8	0.02243		136.2	0.0427
																																													135.9	0.02248		136.3	0.04264
																																													136	0.02248		136.4	0.04261
																																													136.1	0.0225		136.5	0.04258
																																													136.2	0.02254		136.6	0.04251
																																													136.3	0.02259		136.7	0.04253
																																													136.4	0.02259		136.8	0.0425
																																													136.5	0.02264		136.9	0.04245
																																													136.6	0.02259		137	0.04248
																																													136.7	0.02264		137.1	0.04245
																																													136.8	0.02264		137.2	0.04242
																																													136.9	0.02261		137.3	0.04243
																																													137	0.02262		137.4	0.04238
																																													137.1	0.02269		137.5	0.04242
																																													137.2	0.02264		137.6	0.04232
																																													137.3	0.02274		137.7	0.04238
																																													137.4	0.0227		137.8	0.04237
																																													137.5	0.02267		137.9	0.0423
																																													137.6	0.0227		138	0.04202
																																													137.7	0.02275		138.1	0.0423
																																													137.8	0.02269		138.2	0.04226
																																													137.9	0.02269		138.3	0.04227
																																													138	0.02274		138.4	0.04219
																																													138.1	0.02275		138.5	0.04221
																																													138.2	0.0227		138.6	0.04221
																																													138.3	0.02275		138.7	0.04221
																																													138.4	0.02272		138.8	0.04222
																																													138.5	0.02277		138.9	0.04216
																																													138.6	0.02256		139	0.04214
																																													138.7	0.02282		139.1	0.0421
																																													138.8	0.02277		139.2	0.0421
																																													138.9	0.02269		139.3	0.04205
																																													139	0.02272		139.4	0.04205
																																													139.1	0.02272		139.5	0.04206
																																													139.2	0.02275		139.6	0.04192
																																													139.3	0.02275		139.7	0.04186
																																													139.4	0.02274		139.8	0.04186
																																													139.5	0.02278		139.9	0.04194
																																													139.6	0.02269		140	0.0419
																																													139.7	0.0227		140.1	0.04213
																																													139.8	0.02277		140.2	0.042
																																													139.9	0.02275		140.3	0.04198
																																													140	0.0228		140.4	0.0419
																																													140.1	0.02275		140.5	0.04197
																																													140.2	0.02274		140.6	0.04184
																																													140.3	0.02266		140.7	0.04187
																																													140.4	0.02275		140.8	0.0416
																																													140.5	0.0227		140.9	0.04186
																																													140.6	0.02264		141	0.04184
																																													140.7	0.02274		141.1	0.04178
																																													140.8	0.0227		141.2	0.04182
																																													140.9	0.02274		141.3	0.04162
																																													141	0.02266		141.4	0.0416
																																													141.1	0.02274		141.5	0.04182
																																													141.2	0.02261		141.6	0.04166
																																													141.3	0.02269		141.7	0.04166
																																													141.4	0.02266		141.8	0.0417
																																													141.5	0.02269		141.9	0.04162
																																													141.6	0.02267		142	0.04163
																																													141.7	0.02267		142.1	0.04155
																																													141.8	0.02264		142.2	0.0416
																																													141.9	0.02262		142.3	0.04154
																																													142	0.02269		142.4	0.04152
																																													142.1	0.0227		142.5	0.0415
																																													142.2	0.02266		142.6	0.0415
																																													142.3	0.02269		142.7	0.04147
																																													142.4	0.02274		142.8	0.04147
																																													142.5	0.02261		142.9	0.04139
																																													142.6	0.02259		143	0.04142
																																													142.7	0.02261		143.1	0.04144
																																													142.8	0.02254		143.2	0.04141
																																													142.9	0.02264		143.3	0.04136
																																													143	0.02262		143.4	0.04133
																																													143.1	0.02229		143.5	0.04131
																																													143.2	0.0225		143.6	0.04131
																																													143.3	0.02254		143.7	0.04125
																																													143.4	0.02256		143.8	0.04126
																																													143.5	0.02254		143.9	0.04122
																																													143.6	0.0225		144	0.04122
																																													143.7	0.02256		144.1	0.04112
																																													143.8	0.02251		144.2	0.04123
																																													143.9	0.02278		144.3	0.04117
																																													144	0.02259		144.4	0.04118
																																													144.1	0.02261		144.5	0.04112
																																													144.2	0.02262		144.6	0.04104
																																													144.3	0.02261		144.7	0.04104
																																													144.4	0.02259		144.8	0.04109
																																													144.5	0.02262		144.9	0.04106
																																													144.6	0.02256		145	0.04098
																																													144.7	0.02258		145.1	0.04098
																																													144.8	0.02253		145.2	0.04098
																																													144.9	0.02259		145.3	0.04099
																																													145	0.02261		145.4	0.04094
																																													145.1	0.02254		145.5	0.04093
																																													145.2	0.02256		145.6	0.04093
																																													145.3	0.02251		145.7	0.04091
																																													145.4	0.02248		145.8	0.04086
																																													145.5	0.02259		145.9	0.04086
																																													145.6	0.02251		146	0.04078
																																													145.7	0.02246		146.1	0.04082
																																													145.8	0.02253		146.2	0.04075
																																													145.9	0.02246		146.3	0.04069
																																													146	0.02248		146.4	0.04075
																																													146.1	0.02243		146.5	0.04075
																																													146.2	0.02245		146.6	0.04074
																																													146.3	0.02253		146.7	0.04067
																																													146.4	0.02242		146.8	0.0407
																																													146.5	0.02243		146.9	0.04067
																																													146.6	0.0224		147	0.04059
																																													146.7	0.02245		147.1	0.04059
																																													146.8	0.02245		147.2	0.04054
																																													146.9	0.02243		147.3	0.04056
																																													147	0.02248		147.4	0.04062
																																													147.1	0.02237		147.5	0.04059
																																													147.2	0.02234		147.6	0.04051
																																													147.3	0.02238		147.7	0.04054
																																													147.4	0.02237		147.8	0.04053
																																													147.5	0.02238		147.9	0.04043
																																													147.6	0.02235		148	0.04043
																																													147.7	0.02235		148.1	0.04021
																																													147.8	0.0224		148.2	0.04046
																																													147.9	0.0223		148.3	0.04043
																																													148	0.02238		148.4	0.04037
																																													148.1	0.02234		148.5	0.04037
																																													148.2	0.02238		148.6	0.0403
																																													148.3	0.02238		148.7	0.04032
																																													148.4	0.02238		148.8	0.0403
																																													148.5	0.02237		148.9	0.04035
																																													148.6	0.0224		149	0.04032
																																													148.7	0.02238		149.1	0.04024
																																													148.8	0.02238		149.2	0.04032
																																													148.9	0.02232		149.3	0.04026
																																													149	0.02224		149.4	0.04026
																																													149.1	0.02214		149.5	0.04016
																																													149.2	0.02224		149.6	0.04021
																																													149.3	0.02253		149.7	0.04016
																																													149.4	0.02238		149.8	0.04011
																																													149.5	0.02238		149.9	0.04014
																																													149.6	0.02238		150	0.04011
																																													149.7	0.02234		150.1	0.04008
																																													149.8	0.0224		150.2	0.0401
																																													149.9	0.02232		150.3	0.04005
																																													150	0.02227		150.4	0.04002
																																													150.1	0.02221		150.5	0.04002
																																													150.2	0.02227		150.6	0.04
																																													150.3	0.02234		150.7	0.03995
																																													150.4	0.02226		150.8	0.04
																																													150.5	0.02222		150.9	0.03998
																																													150.6	0.02232		151	0.03987
																																													150.7	0.0224		151.1	0.03987
																																													150.8	0.02235		151.2	0.03986
																																													150.9	0.02235		151.3	0.0399
																																													151	0.02251		151.4	0.03986
																																													151.2	0.02205		151.5	0.03981
																																													151.3	0.02216		151.6	0.03984
																																													151.4	0.02208		151.7	0.03976
																																													151.5	0.02206		151.8	0.03974
																																													151.6	0.02214		151.9	0.03978
																																													151.7	0.02214		152	0.03979
																																													151.8	0.02205		152.1	0.03974
																																													151.9	0.02178		152.2	0.03974
																																													152	0.02198		152.3	0.03973
																																													152.1	0.02227		152.4	0.03966
																																													152.2	0.02216		152.5	0.03966
																																													152.3	0.02208		152.6	0.03965
																																													152.4	0.02202		152.7	0.03962
																																													152.5	0.0221		152.8	0.03962
																																													152.6	0.02206		152.9	0.03958
																																													152.7	0.02208		153	0.0395
																																													152.8	0.02189		153.1	0.03938
																																													152.9	0.02187		153.2	0.03942
																																													153	0.02198		153.3	0.03947
																																													153.1	0.02195		153.4	0.03968
																																													153.2	0.02222		153.5	0.03958
																																													153.3	0.02219		153.6	0.03954
																																													153.4	0.02208		153.7	0.03949
																																													153.5	0.02205		153.8	0.03947
																																													153.6	0.02202		153.9	0.03941
																																													153.7	0.02203		154	0.03936
																																													153.8	0.02198		154.1	0.03944
																																													153.9	0.02206		154.2	0.03939
																																													154	0.02195		154.3	0.03936
																																													154.1	0.022		154.4	0.03934
																																													154.2	0.02189		154.5	0.03941
																																													154.3	0.02198		154.6	0.03941
																																													154.4	0.022		154.7	0.03933
																																													154.5	0.02187		154.8	0.03933
																																													154.6	0.02195		154.9	0.03898
																																													154.7	0.02195		155	0.03918
																																													154.8	0.02194		155.1	0.0393
																																													154.9	0.02195		155.2	0.0393
																																													155	0.02192		155.3	0.03923
																																													155.1	0.02192		155.4	0.03923
																																													155.2	0.02187		155.5	0.03918
																																													155.3	0.02192		155.6	0.03914
																																													155.4	0.02186		155.7	0.0392
																																													155.5	0.02181		155.8	0.03922
																																													155.6	0.02187		155.9	0.03925
																																													155.7	0.0219		156	0.03915
																																													155.8	0.02171		156.1	0.03915
																																													155.9	0.02174		156.2	0.0392
																																													156	0.02195		156.3	0.03915
																																													156.1	0.02195		156.4	0.03914
																																													156.2	0.02194		156.5	0.0391
																																													156.3	0.0219		156.6	0.03912
																																													156.4	0.02179		156.7	0.03906
																																													156.5	0.02187		156.8	0.03906
																																													156.6	0.02192		156.9	0.03901
																																													156.7	0.02186		157	0.03899
																																													156.8	0.02155		157.1	0.03899
																																													156.9	0.0219		157.2	0.03896
																																													157	0.02154		157.3	0.03875
																																													157.1	0.02166		157.4	0.03902
																																													157.2	0.02171		157.5	0.03901
																																													157.3	0.02171		157.6	0.03899
																																													157.4	0.0217		157.7	0.03893
																																													157.5	0.02179		157.8	0.03893
																																													157.6	0.02173		157.9	0.03891
																																													157.7	0.02168		158	0.0389
																																													157.8	0.02195		158.1	0.0389
																																													157.9	0.02155		158.2	0.03882
																																													158	0.02166		158.3	0.03869
																																													158.1	0.02165		158.4	0.03891
																																													158.2	0.02168		158.5	0.03883
																																													158.3	0.02176		158.6	0.03882
																																													158.4	0.02166		158.7	0.03882
																																													158.5	0.02171		158.8	0.03875
																																													158.6	0.02163		158.9	0.03877
																																													158.7	0.02171		159	0.03878
																																													158.8	0.02179		159.1	0.03875
																																													158.9	0.02179		159.2	0.03874
																																													159	0.02174		159.3	0.03862
																																													159.1	0.02168		159.4	0.03866
																																													159.2	0.02171		159.5	0.0387
																																													159.3	0.02166		159.6	0.03867
																																													159.4	0.02166		159.7	0.03874
																																													159.5	0.02165		159.8	0.03862
																																													159.6	0.0217		159.9	0.03862
																																													159.7	0.02163		160	0.03861
																																													159.8	0.02157		160.1	0.03851
																																													159.9	0.02162		160.2	0.03856
																																													160	0.02166		160.3	0.03853
																																													160.1	0.02162		160.4	0.03858
																																													160.2	0.02157		160.5	0.03854
																																													160.3	0.02158		160.6	0.03856
																																													160.4	0.02155		160.7	0.03858
																																													160.5	0.02154		160.8	0.03853
																																													160.6	0.0216		160.9	0.0385
																																													160.7	0.02154		161	0.03851
																																													160.8	0.0215		161.1	0.03824
																																													160.9	0.02154		161.2	0.03837
																																													161	0.02152		161.3	0.03837
																																													161.1	0.02149		161.4	0.03837
																																													161.2	0.02155		161.5	0.03832
																																													161.3	0.02147		161.6	0.03838
																																													161.4	0.02147		161.7	0.03834
																																													161.5	0.02123		161.8	0.03834
																																													161.6	0.02141		161.9	0.03834
																																													161.7	0.02144		162	0.03829
																																													161.8	0.02142		162.1	0.03838
																																													161.9	0.02144		162.2	0.03848
																																													162	0.02146		162.3	0.03834
																																													162.1	0.02142		162.4	0.0383
																																													162.2	0.02154		162.5	0.03835
																																													162.3	0.02155		162.6	0.03832
																																													162.4	0.02146		162.7	0.0383
																																													162.5	0.02147		162.8	0.03827
																																													162.6	0.02144		162.9	0.03826
																																													162.7	0.0211		163	0.03822
																																													162.8	0.0213		163.1	0.0381
																																													162.9	0.0213		163.2	0.03832
																																													163	0.02133		163.3	0.03819
																																													163.1	0.0216		163.4	0.03819
																																													163.2	0.02154		163.5	0.03813
																																													163.3	0.02142		163.6	0.03819
																																													163.4	0.02138		163.7	0.03818
																																													163.5	0.02146		163.8	0.03814
																																													163.6	0.02136		163.9	0.03811
																																													163.7	0.02131		164	0.0381
																																													163.8	0.02134		164.1	0.0381
																																													163.9	0.02123		164.2	0.03808
[truncated: 4,358 more rows]

## Sheet: Figure 5
Figure 5c																												Figure 5d									Figure 5e
[truncated: 502 more rows]

[truncated: 17 more sheets: Figure 6, Supplementary Figure 1, Supplementary Figure 4, Supplementary Figure 5, Supplementary Figure 7, Supplementary Figure 8, Supplementary Figure 10, Supplementary Figure 12, Supplementary Figure 14, Supplementary Figure 15, Supplementary Figure 16, Supplementary Figure 17, Supplementary Figure 18, Supplementary Figure 19, Supplementary Figure 20, Supplementary Figure 21, Supplementary Figure 23]
